# Supplementary material for: Genome-wide identification, characterization, and expression analysis of the SOS1 gene family in the medicinal plant Paeonia ostii under salt stress
Source: Front Plant Sci. 2025 Jul 30;16:1614011. doi: 10.3389/fpls.2025.1614011 (PMC12344307; doi:10.3389/fpls.2025.1614011)
Supplement: Supplementary file 1 [file Table1.xlsx]

## Sheet: Sheet1
Table S1. PoSOS1 proteins ID and squences.
Query	From	To	E-Value	Bitscore	Accession	Short name	Incomplete	Superfamily
Pos.gene45943.mRNA-1	specific	425982	96	433	7.30578e-33	129.297	pfam00999	Na_H_Exchanger	-	cl01133
Pos.gene4502.mRNA-1	specific	425982	68	447	3.10512e-43	159.343	pfam00999	Na_H_Exchanger	-	cl01133
Pos.gene62206.mRNA-1	specific	425982	42	429	1.27985e-36	140.468	pfam00999	Na_H_Exchanger	-	cl01133
Pos.gene66267.mRNA-1	specific	425982	121	484	1.74408e-41	154.335	pfam00999	Na_H_Exchanger	-	cl01133
Pos.gene75360.mRNA-1	specific	425982	123	429	3.26257e-30	120.052	pfam00999	Na_H_Exchanger	-	cl01133
Pos.gene18168.mRNA-1	specific	425982	83	472	1.94207e-48	174.365	pfam00999	Na_H_Exchanger	-	cl01133
Pos.gene39601.mRNA-1	specific	425982	47	435	1.35765e-30	122.364	pfam00999	Na_H_Exchanger	-	cl01133
Pos.gene78717.mRNA-1	specific	425982	42	431	7.93656e-46	167.047	pfam00999	Na_H_Exchanger	-	cl01133
Pos.gene64207.mRNA-1	specific	425982	160	507	1.22203e-61	207.107	pfam00999	Na_H_Exchanger	-	cl01133
Pos.gene68372.mRNA-1	specific	425982	14	382	1.37941e-38	143.935	pfam00999	Na_H_Exchanger	-	cl01133
Pos.gene71503.mRNA-1	specific	425982	61	442	1.3282e-29	119.667	pfam00999	Na_H_Exchanger	-	cl01133
Pos.gene1096.mRNA-1	specific	425982	45	317	1.28601e-31	125.06	pfam00999	Na_H_Exchanger	C	cl01133
Pos.gene34107.mRNA-1	specific	425982	7	348	2.78686e-29	118.512	pfam00999	Na_H_Exchanger	-	cl01133
Pos.gene58709.mRNA-1	specific	425982	41	428	6.79011e-36	138.157	pfam00999	Na_H_Exchanger	-	cl01133
Pos.gene71179.mRNA-1	specific	425982	58	433	6.11961e-61	209.419	pfam00999	Na_H_Exchanger	-	cl01133
Pos.gene10758.mRNA-1	specific	425982	76	364	3.5084e-30	118.512	pfam00999	Na_H_Exchanger	-	cl01133
Pos.gene1017.mRNA-1	specific	425982	169	541	1.78204e-65	216.737	pfam00999	Na_H_Exchanger	-	cl01133
Pos.gene38444.mRNA-1	specific	425982	55	446	2.63202e-51	182.455	pfam00999	Na_H_Exchanger	-	cl01133
Pos.gene50418.mRNA-1	specific	425982	50	436	1.62525e-49	177.447	pfam00999	Na_H_Exchanger	-	cl01133
Pos.gene44710.mRNA-1	specific	425982	57	450	3.56765e-43	159.343	pfam00999	Na_H_Exchanger	-	cl01133
Pos.gene45943.mRNA-1 [mRNA] [translate_table: standard]	MFRIEKQTSSTGTVINNNIVCQYIGKAHSRGIWHGANPFEYTTPTLMAQLVCIFIFTRITYHSLRPLRQSSIIALLIGGIIIGPSLLTAHNSYTSVIFPSAGRLTLDTFAAFGIMLHLFVSGVQIHVGMLKNPGKKAIVLALTGFFIPLTLGGAAYKVTQRITPVNARLGIGLPLLIAVNSMTSFAVTTAILTDLNILNSELGRLAASISMISDTLGWFLAAILRNIEVAQHYKNSKPAFMVLSIVAYYSAMLLILRPLVLRIVRHTPEGKPMRDSQIVTILAIVLGVGLCGEFVGQHAHFGVFIFGVFLPDGPPLGSALVKKLDTIATGILLPIFCAMSGLRTNVHSLVDLKTSLIAEVIILVGYMGKFTGTLLPSLCFKIPISDAVSLALLMSCKGI…
Pos.gene4502.mRNA-1 [mRNA] [translate_table: standard]	METGRDILHDAVRKAVDQTVDLGGSRTCHNMNMISSRGIWVGDDPFVFSFPLLLLQLSLISIITRSIYLILKPFGQPLIVSQILGGVILGPSILGHNMAFAAKVFPIKGRIVLDTLSVFGFMLFIFLIGVKMDPTMVLKSGRKAFAIGILGFSIPYALAELVAFILSRFVPLDHDISKVLPLVAQVVSMTSFPVIACFLSELKILNSEIGRLASSSSIICDVCQWFIMSVKFAARVARARTLQSTVGFFLSATLLLLFIVFGIRPAALWAIRHTPEGKPVKEIYIFVLIVALLGCGFIGEYIGLSALVASFFLGLVIPDGPPLGAALVQRLDCFVSVLLMPLFFTTCGLKMDVFTIQNLKNVGVILLVVYVAFLGKIIGTILLPLFWRMPFRDALSLAL…
Pos.gene62206.mRNA-1 [mRNA] [translate_table: standard]	MEMLAVLNGSLVCQLQNNRRSKGIFFGDNPFKYETPVLFSQLCLSSLITATLKFLLTPLGETAFIAQILGGIIIGPSAIGKHILLIRMIFPVRSFYTSETISFFSCMFFLFLVGVKMDISMIKKSGKKAIMIGLGTFFIPLVFSTAFAKILTLYVSMEHKFSKSLVLVAAFQSQSSFYVISCLLTDLKLLNSELGRLAISSSMISGICSWSLVVILYSTKQSYQGDRDAALWMCLCVGGMLVLIIYILRPIMLWMIDKTTEGKPVDESFIFAIFIMVLACSFFGEFIGQHLMFGPMILGVAVPDGPPLGSALVQKLDSFITGILLPIFFSVSGAKVDLSVVDMKYFGIVQLLSVINFSGKLIGTMLPSLYCKMPALDAFCLGLIMSAQGITDILILENA…
Pos.gene66267.mRNA-1 [mRNA] [translate_table: standard]	MTSDMEKPKRAAGGPVTSKGYKEFLVCQQIHMNNSKGLWLADNPFDYSSPTLMAQLIVIFFVTRLTYFFLKPLGQSMISAQIIVIPIDVLYVNSFGVIMFEYNSLTFIIFVMAQSRAPLHAGMIIGPSFLGYFSIMHMQTLFPVGSKLVLQTLGEVGFMLHLFLIGIQMDVSILKKAGKNVYLIGVTSFALPYVLGGFTYFLLTRLLTLSRVLLMCLPFIVAVNSMTSFAVIATLLSDLNILNSELGRLAVSTAMISDLCSWLISTIMMPIGVAGRDGSWWPAWSVVSVSIFLIVIYYVLRPLVLWIAKTTPEGENLKQVHFFAILTIILSCGFCTELLGHHAAFGPLMLGMTLPDGPPLGTSLVGKIDTLATGVLLPIFFAISGLKTNLFSLGQVKSA…
Pos.gene18168.mRNA-1 [mRNA] [translate_table: standard]	MKHFSSVAVIGYEPCSLRQTEGFPTVSVSVSLFGCFFLPFGCKMASNGTVGASCPAPMKATSNGAFQGDNPLDYALPLAILQIVLVIVLTRSLAFLLKPLRQPRVIAEIIGGILLGPSALGRNKNYLQAIFPPKSLTVLDTLANLGLLFFLFLVGLELDPKSLKRTGKKALGIAAAGISVPFVLGIGTSFVLRATIAKGVSGPPFLVFMGVALSITAFPVLARILAELKLLTTDVGRMAMSAAAVNDVVAWILLALAIALSSSDNSPLIPLWVFLSGCGFVFCCSLIVPPIFKWMAKRCPEGEPVDEMYICFTLAVVLAAGFVTDAIGIHALFGAFVIGVVIPKEGPFAGALVEKVEDLVSGLFLPLYFVSSGLKTNVATIKGVQSWGLLVLVIFTACL…
Pos.gene39601.mRNA-1 [mRNA] [translate_table: standard]	MSGPDRVVNVRKWYPVCHHLPPSINSHGAFGSWDMLGFSLPLLHLQIFLIFSVTEILHFALKRFGQPKIVSQMVAGLILVPSALGHIKAVENSLFPLRSQEVIGTLSSLGYTLFMFLIGVKMDLGMIRNTGIKAFTTGVAALLAPLVVGNTMSIMVARVFNIENNLNILAAAHALTTFPVIYILLSELKLLNSELGRLGLSSALVSELLSVILVVFATAYTNISKNPVAGWSVLYLTLFVIFAIFIYRPAMFWVIKQTPEGCPVNDVYVMFIILIVLAGSLVTNALRYQTLLGCLILGLATPDGPPLGSAIVEKLDIFVMGWFLPIYITTCALRADLISLFVIHENARMLWLNTILIILMFLVKIVATMIPLLCCKVPFYDAFTLALIISCKGVVELAT…
Pos.gene78717.mRNA-1 [mRNA] [translate_table: standard]	MSKNETILTLSSTNDTFMACYNVKIYSGHRDWQGEHPLSYALPVFILQLIAIIICTLLGPSIPYPGKNTFVFKRILLPFRSMMPLETIGNLGLVYYVFLIGLEIDLNIVSRIGKKAVSIALAGILIPLGIGAGLIYLVQRNQDIEYFKTWRSPMFWGVTLTVTGFPVLIQILADLKLLNTDLGRMALSSALISDLLSWVLLAVAMGVSDSDQKAQWTLLSTIGFVLICIFMVRPIINRLIRRMPEGQSFTNFHVCVVLAGVAICGFVTDICGMHSIFGAFVFGLIIPNGELRAVIVQKLEDSVSGLLMPFFFAIVGIRTNLGSLRFQGTSWFKVAGVVAGACLAKIMSTLLVAFLFGIRIQAKGGGAFFNNIQLRESLALGVLMNTKGLLALVTLYVAR…
Pos.gene64207.mRNA-1 [mRNA] [translate_table: standard]	MRIHSSEMFLLFFICHCYASFSFSLPATEFDQLEEINATTELNASLPRSRDNSFADMIDKALEKEFTENEQSGDTDAGSFNNSVAEQQAVLETVARVKTKKNDTKEEKSFQFHDVFNLENENRAEDMPTLIDRKDNVFIISNLKSKYPVLQLDLRLISDLVVVIVSATCGGIAFACAGQPVITGYLLAGSVIGPGGFSFVSEMVQVETVAQFGVIFLLFALGLEFSATKLRVVRAVAVLGGLLQIFLFMCLCGVTATLCGGKPSEGVFVGAFLSMSSTAVVLKFLMERNSINTLHGQVTVGTLILQDCAVGLLFALLPILGGTSGVLQGVISMTKSLVILITFLVILSILARTCVPWFLKLMISLSSETNELYQLVSVAFCLLVAWCSDKLGLSLELGS…
Pos.gene68372.mRNA-1 [mRNA] [translate_table: standard]	MNEEEASLFDMLWLLLASVIFVPLFQKIPGGSPVLGYLTAGILIGPYGLSIIRHVHGTKAIAEFGVVFLLFNIGLELSVERLSSMKKYVFGLGSAQVLVTAVVVGLIAHYVSGLPGPAAIVIGNGLALSSTAVVLQVLQERGESTSRHGRATFSVLLFQDLAVVVLLILIPLISPNSSKGGIGFQAIAEALGLAAVKAIVAITAIIAGGRLLLRPIYKQIAENQNAEIFSANTLLVILGTSLLTARAGLSMALGAFLAGLLLAETEFSLQVESDIAPYRGLLLGLFFMTVGMSIDPKLLLSNFPVIMGTLGLLIAGKTILVALVGKVFGISIISAIRVGLLLAPGGEFAFVAFGEAVNQGIMSPQLSSLLFLVVGISMAITPWLAAGGQLIASRFELHD…
Pos.gene71503.mRNA-1 [mRNA] [translate_table: standard]	MGSLAIEPDDINTYGTRSIRNFTTICTAINNINSHGIYSQTMPLNYTVPLLLAQLALASAIILLLTKLLQPFGQPSTISHILGGMILGPSVLGRIKRFSKLLFPLRAFLILDTLSIFGYMFYFFLIGVRIDPLTLLKKIEKRSCVLGISITGFAFVLSSICAFILLHFTSLEQRIRKSILPVSFAESALSFPIIAQYLTELKIINSDFGQIAISASLVSNLASFVLVTSSVLAREHGSHRYAVVSTLVVGLALTLIIIFVLRPAILWMIRKNPEGEPMKEDSIYTVFILVLVTGFCSQGVGLSLYFGPLVLGMVIPAGPPLGSALVDKVELLTTWLFMPLYFVKNGLVINIFGVKQKNYVIVQSLILVTCAGKFLGALLPSLYFRMPMKDALALGLVMN…
Pos.gene1096.mRNA-1 [mRNA] [translate_table: standard]	MEFFNFDANLGSGHSQVVPVSVFVAVLCLCLIIGHLFEENRWVNESITAILIGCISGTVILFISKWKSSHILRFDEELFFIYLLPPIIFNAGFQVKKKQFFHNFLTIMLFGVIGVFISSSIITAGSWWLFRTFGFVGLTARDYLAIGTIFSSTDTVCTLQVLHQDETPLLYSIVFGEGVVNDATSVVLFNAVQKLDIAKFNGSAALHVIGDFFYLFSTSTALGIFTGLLTSYALKTLYFGRHSTVREIAVMVLMAYLSYMLAELFELSGILTVFFCGILMSHYAWHNVTDSSRITTRHVFATMSFIAETFIFLYVGMDALDIEKWKMSKLRGLTSGIQLVAVTGAAGGDQATGDGGIRPSNLGGFEYPAKGCPTVGRPQPEVAGARRQGSLNSLQQPSP…
Pos.gene34107.mRNA-1 [mRNA] [translate_table: standard]	MFLSTPLILFTYMLLKPLGQTKMISQILGGMILGPSVLGQIHGFKETLFPLRGFPLLDVCSIFGYVMYSFLIGVQTDPSLIKKVNRKTFAMGILTVLIPLMLSCFCAFLVKRSFGLQQKLPGMLINTAFLESIISFPTVAHYLMELKIINSEFGRMALSSSMVSNLFAFCLIMLYVVMRSPSSMRLVGSILVIAIFVIFVIRPIILWMIRRTPQGKPPSENCIYFVLVWTLVAAFCSQAVGLNVLFGPLVLGMSIPPGPPLGSALIEKLDVIVNWLFMPLFFLTNGMAMNVFSVKPKTCGAVQLIILGGCVGKFLGSFLPSLFWKMPVKDALALGLVMNTQGLLELGIFRMMKLRKVCLEFIFVRISAQLGPHGLAQWVRQSDLGVAVNSGVPSSNLTT…
Pos.gene58709.mRNA-1 [mRNA] [translate_table: standard]	MVGNMSIIVCQTTHNITSKGLWKHDNPLDFSTPLLLLQVSVISLVSKLFELCLRPLGQSQIVSQIFGGMVLGPSLLGQQRTISSKLFPPKGTTMIEIFSTFGIMFFFFSTGVKMDLMMMIRPGRKALAVSLSAFFFTLTLPNVIGFILKKCLSMDAGLSHSLPFIASSQSITAFPVIACLLTELKLINTDLGRLAVTSAMFCDFMGITLTAVVFSMTESKGDSVLTTVWSVLSYIALLAFVATAIRPAVLWMLNHLPDGQTVDEMRIFAIFVLVLVAGFVSETIGQHYILGPLVVGLAIPDGPPLGAAIVSRLDSLVIGLIYPTFLAVSGLKTNIFEIHLRAFWVVGIVVVFACLVKIGAVILPAMYTGLSTREALVLGLVLNAKGINELVIYNLWLQG…
Pos.gene71179.mRNA-1 [mRNA] [translate_table: standard]	MSQEGSLANKPDNAIVCYAPTMITTNGIWQGDNPLDYSLPLFILQLTLVVVTTRVLVFILKPLRQPRVISEIVAGVLLGPSVLGRIRSFALTVFPLRSVMVLETMANVGLLYFLFLVGVEMDITVIWRTGRKSIAIAIAGMVLPFLIGCGFSFLLPQQGEHLNKATFILFLGVALSVTAFPVLARILAELKLLNTEIGRIAMSSALVNDIVAWILLAVAIALSENDTTSLASLWVLLSSAGFVLFCIFVVRPTVSWMIRRTPEGESFSEFYICLILTGVMISGFITDAIGTHSVFGAFVFGLVIPNGPLGLTLIEKLEDFVSGLLLPLFFAISGLKTDISSIKGAATWGTLFIVIVLGCLGKIAGTVLVTFFYKMPLREGVTLGLLMNTKGLVEMIVLN…
Pos.gene10758.mRNA-1 [mRNA] [translate_table: standard]	MAMNELQIPPAEPSGTPGKEQQAAGVGILLQIMMLVLSFVLGHVLRRHKFYYLPEASASLLIGRGLISMRNFSSWFSLSPKPFFSNFGAIVTFAILGTFISSVVTGVLVYLGGVMFLMYRLPFVECLMFGALISATDPVTVLSIFQELGTDTNLYALVFGESVLNDAMAISLYRTMSLVRSHASSGQNFFMVVVRFLETFVGSMYMLAEGLGLSGIVSILFTGMVMKHYTFSNLSENSQRFASAFFHLISSLAETFVFIYMGFDIAMEKHSWSHLFIGVARAANVFSCAYVVNLIRPARRQIPLKHQKALWYSGLRGAMAFALALQSVHDLPEGHGQTIFTATTAIVVLTVLLIGGTTGTMLEALHVVGDGNDGPLGESFEGNNGYIAPSYDEGGSSGN…
Pos.gene1017.mRNA-1 [mRNA] [translate_table: standard]	MRRSSLHFKLFLFVFLLLCCSFNPSLSLSLSRSLLATESDRFEATNVSQTNISRSTSKEGSFADMIDRVLDNEFTENDQIEAATDAGSFNNSVADQQAVLETVARVKPKKNETKEEKTFQLHDVFNLDNDNGAEDTPTLIDRKDNVFIISNSKSKYPVLQLDLRLISDLVVVIVSAACGGIAFACAGQPVISGYLLAGSVIGPGGLSFISEMVQVETVAQFGVVFLLFALGLEFSMSKLRVVRAVAVLGGLLQIFIFMFLCGITASLCGGSPSEGVFVGVFLSMSSTAVVLKFLMEKNSANALHGQVIIGTLILQDCAVGLLFALLPVLGGTSGVLQGVYSMIKLLVVLILFLAVLSLLCRTCVPWSLKLMISLSSQSNELYQLASVAFCLLVAWCSDK…
Pos.gene38444.mRNA-1 [mRNA] [translate_table: standard]	MAAAGEGYKQTAIILSSLKNTVIVCYNGKKGKTTGHWQAENALTTACPDFIMQMTIMIAITRFLYLILRPLRQPRFVAEILAGILVGPSLLGRLGKDFHRVVPTRSLMTLETIGNLGLVYYMFLLGLEIDLGTVSRAGKRAIHIAISGTIIPLVMGAGFLYFLQYNDPLRSFNNTPTAWIIPCLFWGIILTMTGFSVLTQTLSELKLLHTDIGKIALSSALVCEMFTWILLVVIMGASNIEVKYYWVILSTVAFVLLYIFGVKLAVRWLISKIPEGESLNDYHICIVLVGVTLSSLLSDICGMHSITGAFLFGIIMPNGEIGAAISEKIEGFVTGLLLPLFFALIGFRANFNFLQDKSRWLVTGITVVGLCLAKILSTLLVTTFYNMRLREGLALGVLM…
Pos.gene50418.mRNA-1 [mRNA] [translate_table: standard]	MKIRRHKRRESIMATAGAKVCPGPMKATSNGSFQGENPLDFALPLIILQIVLVVAFTRALAFLLKPLRQPRVIAEIIGGILLGPSAFGRSEKFLHTVFPPKSLTVLDTLANIGLLFFLFLVGLELDLRSIRRTGKKALGIAVAGISFPFVLGIGTSVVLRATISKGVPQAPFLVFMGVSLSITAFPVLARILAELKLLTTDVGRMAMSAAAVNDVAAWILLALAIALSGTNTSPLVSVWVLLCGIAFVVFAMFVLRPGLAAMAQRSPDGEPVKEIYICITLSIVLVASFATDTIGIHALFGAFVVGIVVPKDGPFAGVMIEKLEDLVSGLFLPLYFVSSGLKTNVATISGGQSWGLLVLVIFTACFGKILGTLVVSMIFKVPAREALALGFLMNTKGLV…
Pos.gene44710.mRNA-1 [mRNA] [translate_table: standard]	MKVKVCSKAEHTLYSSINFPSHIMPFNMTSIKTASNGAWQGDNPLDFAFPLLIVQTTLVLVVSRFLAFLLKPLRQPKVIAEIIGGILLGPSAFGRNQDYLHRIFPSWSTPILESVASIGLLFFLFLVGLELDLTSIRRSGRKAFAIAVVGISVPFTCGIGVALVLRKTVDGVDKVGFGQFVVFMGVALSITAFPVLARILAELKLLTTQVGETAMAAAAFNDVAAWIFLALAVALSADGNGGGHKSPLISVWVLLSGLVFVVFMMIVIRPVMKLVASRYSSEHDSVNEAYICLTLAGVMVSGFITDLIGIHSIFGAFIFGLTIPKGENFADRLLERIEDFISGLLLPLYFASSGLKTDVAKIRGLEAWGLLGLVITTACAGKILGTFAVAMLCKLPARE…
