# Supplementary material for: Genome-wide identification, characterization, and expression analysis of the SOS1 gene family in the medicinal plant Paeonia ostii under salt stress
Source: Front Plant Sci. 2025 Jul 30;16:1614011. doi: 10.3389/fpls.2025.1614011 (PMC12344307; doi:10.3389/fpls.2025.1614011)
Supplement: Supplementary file 2 [file Table2.xlsx]

## Sheet: Sheet1
Table S2. Three species protein sequences for Phylogenetic tree
>Pos.gene45943.mRNA-1
MFRIEKQTSSTGTVINNNIVCQYIGKAHSRGIWHGANPFEYTTPTLMAQLVCIFIFTRITYHSLRPLRQSSIIALLIGGIIIGPSLLTAHNSYTSVIFPSAGRLTLDTFAAFGIMLHLFVSGVQIHVGMLKNPGKKAIVLALTGFFIPLTLGGAAYKVTQRITPVNARLGIGLPLLIAVNSMTSFAVTTAILTDLNILNSELGRLAASISMISDTLGWFLAAILRNIEVAQHYKNSKPAFMVLSIVAYYSAMLLILRPLVLRIVRHTPEGKPMRDSQIVTILAIVLGVGLCGEFVGQHAHFGVFIFGVFLPDGPPLGSALVKKLDTIATGILLPIFCAMSGLRTNVHSLVDLKTSLIAEVIILVGYMGKFTGTLLPSLCFKIPISDAVSLALLMSCKGI…
>Pos.gene4502.mRNA-1
METGRDILHDAVRKAVDQTVDLGGSRTCHNMNMISSRGIWVGDDPFVFSFPLLLLQLSLISIITRSIYLILKPFGQPLIVSQILGGVILGPSILGHNMAFAAKVFPIKGRIVLDTLSVFGFMLFIFLIGVKMDPTMVLKSGRKAFAIGILGFSIPYALAELVAFILSRFVPLDHDISKVLPLVAQVVSMTSFPVIACFLSELKILNSEIGRLASSSSIICDVCQWFIMSVKFAARVARARTLQSTVGFFLSATLLLLFIVFGIRPAALWAIRHTPEGKPVKEIYIFVLIVALLGCGFIGEYIGLSALVASFFLGLVIPDGPPLGAALVQRLDCFVSVLLMPLFFTTCGLKMDVFTIQNLKNVGVILLVVYVAFLGKIIGTILLPLFWRMPFRDALSLAL…
>Pos.gene62206.mRNA-1
MEMLAVLNGSLVCQLQNNRRSKGIFFGDNPFKYETPVLFSQLCLSSLITATLKFLLTPLGETAFIAQILGGIIIGPSAIGKHILLIRMIFPVRSFYTSETISFFSCMFFLFLVGVKMDISMIKKSGKKAIMIGLGTFFIPLVFSTAFAKILTLYVSMEHKFSKSLVLVAAFQSQSSFYVISCLLTDLKLLNSELGRLAISSSMISGICSWSLVVILYSTKQSYQGDRDAALWMCLCVGGMLVLIIYILRPIMLWMIDKTTEGKPVDESFIFAIFIMVLACSFFGEFIGQHLMFGPMILGVAVPDGPPLGSALVQKLDSFITGILLPIFFSVSGAKVDLSVVDMKYFGIVQLLSVINFSGKLIGTMLPSLYCKMPALDAFCLGLIMSAQGITDILILENA…
>Pos.gene66267.mRNA-1
MTSDMEKPKRAAGGPVTSKGYKEFLVCQQIHMNNSKGLWLADNPFDYSSPTLMAQLIVIFFVTRLTYFFLKPLGQSMISAQIIVIPIDVLYVNSFGVIMFEYNSLTFIIFVMAQSRAPLHAGMIIGPSFLGYFSIMHMQTLFPVGSKLVLQTLGEVGFMLHLFLIGIQMDVSILKKAGKNVYLIGVTSFALPYVLGGFTYFLLTRLLTLSRVLLMCLPFIVAVNSMTSFAVIATLLSDLNILNSELGRLAVSTAMISDLCSWLISTIMMPIGVAGRDGSWWPAWSVVSVSIFLIVIYYVLRPLVLWIAKTTPEGENLKQVHFFAILTIILSCGFCTELLGHHAAFGPLMLGMTLPDGPPLGTSLVGKIDTLATGVLLPIFFAISGLKTNLFSLGQVKSA…
>Pos.gene18168.mRNA-1
MKHFSSVAVIGYEPCSLRQTEGFPTVSVSVSLFGCFFLPFGCKMASNGTVGASCPAPMKATSNGAFQGDNPLDYALPLAILQIVLVIVLTRSLAFLLKPLRQPRVIAEIIGGILLGPSALGRNKNYLQAIFPPKSLTVLDTLANLGLLFFLFLVGLELDPKSLKRTGKKALGIAAAGISVPFVLGIGTSFVLRATIAKGVSGPPFLVFMGVALSITAFPVLARILAELKLLTTDVGRMAMSAAAVNDVVAWILLALAIALSSSDNSPLIPLWVFLSGCGFVFCCSLIVPPIFKWMAKRCPEGEPVDEMYICFTLAVVLAAGFVTDAIGIHALFGAFVIGVVIPKEGPFAGALVEKVEDLVSGLFLPLYFVSSGLKTNVATIKGVQSWGLLVLVIFTACL…
>Pos.gene39601.mRNA-1
MSGPDRVVNVRKWYPVCHHLPPSINSHGAFGSWDMLGFSLPLLHLQIFLIFSVTEILHFALKRFGQPKIVSQMVAGLILVPSALGHIKAVENSLFPLRSQEVIGTLSSLGYTLFMFLIGVKMDLGMIRNTGIKAFTTGVAALLAPLVVGNTMSIMVARVFNIENNLNILAAAHALTTFPVIYILLSELKLLNSELGRLGLSSALVSELLSVILVVFATAYTNISKNPVAGWSVLYLTLFVIFAIFIYRPAMFWVIKQTPEGCPVNDVYVMFIILIVLAGSLVTNALRYQTLLGCLILGLATPDGPPLGSAIVEKLDIFVMGWFLPIYITTCALRADLISLFVIHENARMLWLNTILIILMFLVKIVATMIPLLCCKVPFYDAFTLALIISCKGVVELAT…
>Pos.gene78717.mRNA-1
MSKNETILTLSSTNDTFMACYNVKIYSGHRDWQGEHPLSYALPVFILQLIAIIICTLLGPSIPYPGKNTFVFKRILLPFRSMMPLETIGNLGLVYYVFLIGLEIDLNIVSRIGKKAVSIALAGILIPLGIGAGLIYLVQRNQDIEYFKTWRSPMFWGVTLTVTGFPVLIQILADLKLLNTDLGRMALSSALISDLLSWVLLAVAMGVSDSDQKAQWTLLSTIGFVLICIFMVRPIINRLIRRMPEGQSFTNFHVCVVLAGVAICGFVTDICGMHSIFGAFVFGLIIPNGELRAVIVQKLEDSVSGLLMPFFFAIVGIRTNLGSLRFQGTSWFKVAGVVAGACLAKIMSTLLVAFLFGIRIQAKGGGAFFNNIQLRESLALGVLMNTKGLLALVTLYVAR…
>Pos.gene64207.mRNA-1
MRIHSSEMFLLFFICHCYASFSFSLPATEFDQLEEINATTELNASLPRSRDNSFADMIDKALEKEFTENEQSGDTDAGSFNNSVAEQQAVLETVARVKTKKNDTKEEKSFQFHDVFNLENENRAEDMPTLIDRKDNVFIISNLKSKYPVLQLDLRLISDLVVVIVSATCGGIAFACAGQPVITGYLLAGSVIGPGGFSFVSEMVQVETVAQFGVIFLLFALGLEFSATKLRVVRAVAVLGGLLQIFLFMCLCGVTATLCGGKPSEGVFVGAFLSMSSTAVVLKFLMERNSINTLHGQVTVGTLILQDCAVGLLFALLPILGGTSGVLQGVISMTKSLVILITFLVILSILARTCVPWFLKLMISLSSETNELYQLVSVAFCLLVAWCSDKLGLSLELGS…
>Pos.gene68372.mRNA-1
MNEEEASLFDMLWLLLASVIFVPLFQKIPGGSPVLGYLTAGILIGPYGLSIIRHVHGTKAIAEFGVVFLLFNIGLELSVERLSSMKKYVFGLGSAQVLVTAVVVGLIAHYVSGLPGPAAIVIGNGLALSSTAVVLQVLQERGESTSRHGRATFSVLLFQDLAVVVLLILIPLISPNSSKGGIGFQAIAEALGLAAVKAIVAITAIIAGGRLLLRPIYKQIAENQNAEIFSANTLLVILGTSLLTARAGLSMALGAFLAGLLLAETEFSLQVESDIAPYRGLLLGLFFMTVGMSIDPKLLLSNFPVIMGTLGLLIAGKTILVALVGKVFGISIISAIRVGLLLAPGGEFAFVAFGEAVNQGIMSPQLSSLLFLVVGISMAITPWLAAGGQLIASRFELHD…
>Pos.gene71503.mRNA-1
MGSLAIEPDDINTYGTRSIRNFTTICTAINNINSHGIYSQTMPLNYTVPLLLAQLALASAIILLLTKLLQPFGQPSTISHILGGMILGPSVLGRIKRFSKLLFPLRAFLILDTLSIFGYMFYFFLIGVRIDPLTLLKKIEKRSCVLGISITGFAFVLSSICAFILLHFTSLEQRIRKSILPVSFAESALSFPIIAQYLTELKIINSDFGQIAISASLVSNLASFVLVTSSVLAREHGSHRYAVVSTLVVGLALTLIIIFVLRPAILWMIRKNPEGEPMKEDSIYTVFILVLVTGFCSQGVGLSLYFGPLVLGMVIPAGPPLGSALVDKVELLTTWLFMPLYFVKNGLVINIFGVKQKNYVIVQSLILVTCAGKFLGALLPSLYFRMPMKDALALGLVMN…
>Pos.gene1096.mRNA-1
MEFFNFDANLGSGHSQVVPVSVFVAVLCLCLIIGHLFEENRWVNESITAILIGCISGTVILFISKWKSSHILRFDEELFFIYLLPPIIFNAGFQVKKKQFFHNFLTIMLFGVIGVFISSSIITAGSWWLFRTFGFVGLTARDYLAIGTIFSSTDTVCTLQVLHQDETPLLYSIVFGEGVVNDATSVVLFNAVQKLDIAKFNGSAALHVIGDFFYLFSTSTALGIFTGLLTSYALKTLYFGRHSTVREIAVMVLMAYLSYMLAELFELSGILTVFFCGILMSHYAWHNVTDSSRITTRHVFATMSFIAETFIFLYVGMDALDIEKWKMSKLRGLTSGIQLVAVTGAAGGDQATGDGGIRPSNLGGFEYPAKGCPTVGRPQPEVAGARRQGSLNSLQQPSP…
>Pos.gene34107.mRNA-1
MFLSTPLILFTYMLLKPLGQTKMISQILGGMILGPSVLGQIHGFKETLFPLRGFPLLDVCSIFGYVMYSFLIGVQTDPSLIKKVNRKTFAMGILTVLIPLMLSCFCAFLVKRSFGLQQKLPGMLINTAFLESIISFPTVAHYLMELKIINSEFGRMALSSSMVSNLFAFCLIMLYVVMRSPSSMRLVGSILVIAIFVIFVIRPIILWMIRRTPQGKPPSENCIYFVLVWTLVAAFCSQAVGLNVLFGPLVLGMSIPPGPPLGSALIEKLDVIVNWLFMPLFFLTNGMAMNVFSVKPKTCGAVQLIILGGCVGKFLGSFLPSLFWKMPVKDALALGLVMNTQGLLELGIFRMMKLRKVCLEFIFVRISAQLGPHGLAQWVRQSDLGVAVNSGVPSSNLTT…
>Pos.gene58709.mRNA-1
MVGNMSIIVCQTTHNITSKGLWKHDNPLDFSTPLLLLQVSVISLVSKLFELCLRPLGQSQIVSQIFGGMVLGPSLLGQQRTISSKLFPPKGTTMIEIFSTFGIMFFFFSTGVKMDLMMMIRPGRKALAVSLSAFFFTLTLPNVIGFILKKCLSMDAGLSHSLPFIASSQSITAFPVIACLLTELKLINTDLGRLAVTSAMFCDFMGITLTAVVFSMTESKGDSVLTTVWSVLSYIALLAFVATAIRPAVLWMLNHLPDGQTVDEMRIFAIFVLVLVAGFVSETIGQHYILGPLVVGLAIPDGPPLGAAIVSRLDSLVIGLIYPTFLAVSGLKTNIFEIHLRAFWVVGIVVVFACLVKIGAVILPAMYTGLSTREALVLGLVLNAKGINELVIYNLWLQG…
>Pos.gene71179.mRNA-1
MSQEGSLANKPDNAIVCYAPTMITTNGIWQGDNPLDYSLPLFILQLTLVVVTTRVLVFILKPLRQPRVISEIVAGVLLGPSVLGRIRSFALTVFPLRSVMVLETMANVGLLYFLFLVGVEMDITVIWRTGRKSIAIAIAGMVLPFLIGCGFSFLLPQQGEHLNKATFILFLGVALSVTAFPVLARILAELKLLNTEIGRIAMSSALVNDIVAWILLAVAIALSENDTTSLASLWVLLSSAGFVLFCIFVVRPTVSWMIRRTPEGESFSEFYICLILTGVMISGFITDAIGTHSVFGAFVFGLVIPNGPLGLTLIEKLEDFVSGLLLPLFFAISGLKTDISSIKGAATWGTLFIVIVLGCLGKIAGTVLVTFFYKMPLREGVTLGLLMNTKGLVEMIVLN…
>Pos.gene10758.mRNA-1
MAMNELQIPPAEPSGTPGKEQQAAGVGILLQIMMLVLSFVLGHVLRRHKFYYLPEASASLLIGRGLISMRNFSSWFSLSPKPFFSNFGAIVTFAILGTFISSVVTGVLVYLGGVMFLMYRLPFVECLMFGALISATDPVTVLSIFQELGTDTNLYALVFGESVLNDAMAISLYRTMSLVRSHASSGQNFFMVVVRFLETFVGSMYMLAEGLGLSGIVSILFTGMVMKHYTFSNLSENSQRFASAFFHLISSLAETFVFIYMGFDIAMEKHSWSHLFIGVARAANVFSCAYVVNLIRPARRQIPLKHQKALWYSGLRGAMAFALALQSVHDLPEGHGQTIFTATTAIVVLTVLLIGGTTGTMLEALHVVGDGNDGPLGESFEGNNGYIAPSYDEGGSSGN…
>Pos.gene1017.mRNA-1
MRRSSLHFKLFLFVFLLLCCSFNPSLSLSLSRSLLATESDRFEATNVSQTNISRSTSKEGSFADMIDRVLDNEFTENDQIEAATDAGSFNNSVADQQAVLETVARVKPKKNETKEEKTFQLHDVFNLDNDNGAEDTPTLIDRKDNVFIISNSKSKYPVLQLDLRLISDLVVVIVSAACGGIAFACAGQPVISGYLLAGSVIGPGGLSFISEMVQVETVAQFGVVFLLFALGLEFSMSKLRVVRAVAVLGGLLQIFIFMFLCGITASLCGGSPSEGVFVGVFLSMSSTAVVLKFLMEKNSANALHGQVIIGTLILQDCAVGLLFALLPVLGGTSGVLQGVYSMIKLLVVLILFLAVLSLLCRTCVPWSLKLMISLSSQSNELYQLASVAFCLLVAWCSDK…
>Pos.gene38444.mRNA-1
MAAAGEGYKQTAIILSSLKNTVIVCYNGKKGKTTGHWQAENALTTACPDFIMQMTIMIAITRFLYLILRPLRQPRFVAEILAGILVGPSLLGRLGKDFHRVVPTRSLMTLETIGNLGLVYYMFLLGLEIDLGTVSRAGKRAIHIAISGTIIPLVMGAGFLYFLQYNDPLRSFNNTPTAWIIPCLFWGIILTMTGFSVLTQTLSELKLLHTDIGKIALSSALVCEMFTWILLVVIMGASNIEVKYYWVILSTVAFVLLYIFGVKLAVRWLISKIPEGESLNDYHICIVLVGVTLSSLLSDICGMHSITGAFLFGIIMPNGEIGAAISEKIEGFVTGLLLPLFFALIGFRANFNFLQDKSRWLVTGITVVGLCLAKILSTLLVTTFYNMRLREGLALGVLM…
KPFVHHSGY
>Pos.gene50418.mRNA-1
MKIRRHKRRESIMATAGAKVCPGPMKATSNGSFQGENPLDFALPLIILQIVLVVAFTRALAFLLKPLRQPRVIAEIIGGILLGPSAFGRSEKFLHTVFPPKSLTVLDTLANIGLLFFLFLVGLELDLRSIRRTGKKALGIAVAGISFPFVLGIGTSVVLRATISKGVPQAPFLVFMGVSLSITAFPVLARILAELKLLTTDVGRMAMSAAAVNDVAAWILLALAIALSGTNTSPLVSVWVLLCGIAFVVFAMFVLRPGLAAMAQRSPDGEPVKEIYICITLSIVLVASFATDTIGIHALFGAFVVGIVVPKDGPFAGVMIEKLEDLVSGLFLPLYFVSSGLKTNVATISGGQSWGLLVLVIFTACFGKILGTLVVSMIFKVPAREALALGFLMNTKGLV…
>Pos.gene44710.mRNA-1
MKVKVCSKAEHTLYSSINFPSHIMPFNMTSIKTASNGAWQGDNPLDFAFPLLIVQTTLVLVVSRFLAFLLKPLRQPKVIAEIIGGILLGPSAFGRNQDYLHRIFPSWSTPILESVASIGLLFFLFLVGLELDLTSIRRSGRKAFAIAVVGISVPFTCGIGVALVLRKTVDGVDKVGFGQFVVFMGVALSITAFPVLARILAELKLLTTQVGETAMAAAAFNDVAAWIFLALAVALSADGNGGGHKSPLISVWVLLSGLVFVVFMMIVIRPVMKLVASRYSSEHDSVNEAYICLTLAGVMVSGFITDLIGIHSIFGAFIFGLTIPKGENFADRLLERIEDFISGLLLPLYFASSGLKTDVAKIRGLEAWGLLGLVITTACAGKILGTFAVAMLCKLPARE…
>PGSC0003DMT400076993
MTTRRRSSSRLQSLFVKFSTVSAITVLLLFLALAFAFALPESDQLLIGGSNGTRNGSEFSSGPRSRPKEDSFADMIDRALEKEFTENDKDEVNDAGSFNNSVAEQQAVLETVARVKPKKNDTKKEEKSFQLHHVFKLDNDHGAEETPTLIDRKDNVFIISNFKSKYPVLQLDLRLISDLVVVIVSATCGGIAFACAGQPVITGYLLAGSVVGPGGFNVVSEMVQVETVAQFGVIFLLFALGLEFSTTKLRVVRAVAVLGGLLQVLLFICLCGITASLCGGKPSEGVFVGAFLSMSSTAVVLKFLMEKNSTNALHGQVTIGTLILQDCAVGLLFALLPILGGTSNVLQGLISMTKSQVGHVALIFGYFVNIITEVCSMVPEADDKLIITD
>PGSC0003DMT400076994
MTTRRRSSSRLQSLFVKFSTVSAITVLLLFLALAFAFALPESDQLLIGGSNGTRNGSEFSSGPRSRPKEDSFADMIDRALEKEFTENDKDEVNDAGSFNNSVAEQQAVLETVARVKPKKNDTKKEEKSFQLHHVFKLDNDHGAEETPTLIDRKDNVFIISNFKSKYPVLQLDLRLISDLVVVIVSATCGGIAFACAGQPVITGYLLAGSVVGPGGFNVVSEMVQVETVAQFGVIFLLFALGLEFSTTKLRVVRAVAVLGGLLQVLLFICLCGITASLCGGKPSEGVFVGAFLSMSSTAVVLKFLMEKNSTNALHGQVTIGTLILQDCAVGLLFALLPILGGTSNVLQGLISMTKSLVMLLSFLAILSILSRKCVPWFLKLMISLSSQTNELYQLASVAF…
>PGSC0003DMT400077544
MADPEPLIDVGKLNEKVLCYAQTIYRFNGVWEGPDPLTPIIPLFFIQVSLAILITRFVTFVLKPTKQPPFVAEIISGILLGPTALGRIMRFRRLLFPNYNFHVIETMAHVALVFYGFLVGLQMDMKSVLRIGIKARNVAIIGIIIPFVMGTILYFSLTRDEEVRGFIFYGGALTITGFSVLSKILDKQKILQTDIGKMAMSSAVINDIGAWFILTLGYVVTGSTANIHWALICTIAYALFCVFYLRRAIGWTIRKMPEGQGYSEFFICSILAGMAISGVITDALGTHPIIGAFLFGLSIPNQVLQAEIIDKLDDFVTGIFMPTFFVVCGLRTNFGQMGSIYEIVGYILLFVSAKILSSIAATFFSEMTIKEALAVGVLSNTKSIMALIIIEAGQAQQVL…
>PGSC0003DMT400078102
MGRSGFGRIRAYSSLIFRPEGRMVLQTISDVGFMFHVFVLGVQVDPTMLRRAGRNAVLIGVSSFVMPFALGGLACYVLPHLTVIDDATAHFLPLLSVINSASFFPVITSLLSDLKILNSEIGRIATLASLVNDGCIYAASILLTTIDASSSYSKWNGVMAIAWIGTFLIVIVFAVRPLVKHIARTIPERGAMKESHFLMIAVLALLCGFVSQSIGQPPAVGTFILGVVVPEGPPLGSSMVYKIDSLCTGLLLPAKFAISGLTLDIFSLGRGKSLLGVEAVILLGYLGKFAGTLVSAVHFAVSFQDAVPLALIMCCKGIIEASFYIGLKDTGAITSEAYALLLITMLVITGIVRPLIWYLYDPSRRYLGYRTNSIQHLDPTSELRVQVCIHNEDNVPSLV…
>PGSC0003DMT400079669
MSSTAVVVKFLVEKNSNNALHGQVTIGTLIFQDCAVGLLFALLPVLGGNSGLLHGIISMGKVLLILSMYLSVASILTWSFVPRFLKLMIRLSSQTNELYQLAVVAFCLLSAWCSDKLGLSLELGSFVAGVMISTTDFAKHTLDQVEPIRNLFAALFLASIGMLIHVQFLWTHVDILLASVILVIVFKTTVATVITKVFGYNIRTSLIVGLLLAQIGEFAFVLLSRASNLHIVQGKMYLLLLGTTALSLVTTPVLFKLIPAIMHLGVLMHWFPVENVAPDEEKVAMIVDTHNRVL
>PGSC0003DMT400079670
MALLPKCSIVFSRKSFLKTISLKVLMDAALTVRLLMRRDTRSFKLQDVFSLENEGSDDVTTLIDKKDNVFVMSNKKSKYPVLQVDVRLISDLVVVIVSAAIGGIIFSCLGQPVIVGYLLAGSLIGPGGLKFISEMVQVETVAQFGVVFLLFALGLEFSLTKLKVVGPVAVLGGLLQIVILMFLCGTTAMLCGANLSEGVFVGCFLSMSSTAVVVKFLVEKNSNNALHGQVTIGTLIFQDCAVGLLFALLPVLGGNSGLLHGIISMGKVLLILSMYLSVASILTWSFVPRFLKLMIRLSSQTNELYQLAVVAFCLLSAWCSDKLGLSLELGSFVAGVMISTTDFAKHTLDQVEPIRNLFAALFLASIGMLIHVQFLWTHVDILLASVILVIVFKTTVATV…
>PGSC0003DMT400079671
MERIVVRREKLRAWIFLFLSVVYSGRMTLAARSEKEIRARFYGNLVNSSAPVTNDGTIAKMFDRVLEKEFSENDQPEGSDGRSFNSTVADETGVLETVAKITHEKIKKNETQQTNDTRSFKLQDVFSLENEGSDDVTTLIDKKDNVFVMSNKKSKYPVLQVDVRLISDLVVVIVSAAIGGIIFSCLGQPVIVGYLLAGSLIGPGGLKFISEMVQVETVAQFGVVFLLFALGLEFSLTKLKVVGPVAVLGGLLQIVILMFLCGTTAMLCGANLSEGVFVGCFLSMSSTAVVVKFLVEKNSNNALHGQVTIGTLIFQDCAVGLLFALLPVLGGNSGLLHGIISMGKVLLILSMYLSVASILTWSFVPRFLKLMIRLSSQTNELYQLAVVAFCLLSAWCSDK…
>PGSC0003DMT400018809
MGSHMMEPDDLATYAKIFRHGQNDSSICMSIGKIQSKGSILFHNTNPLDYSVPLLLSQLSLASLFILFTSTVFKPLGQPSNVIQIFGGLLLGPSFLGRIDGFIQLFYPYRSLVVIDAVALFGYMFFFFLIGVQIDPWILKRVEKKEFIIGVSTVATALVLSISTSFILITFHIHIDPLVAESLPVVATMSSVLGFPVIAHYLTELRMVNSDFGRMALSCSLVSNMFGFLIIAITSLSSQPSVEKFMFLQSITSGIGFTMFVFLVVRPLVIWSTRRNPPGEPLKQSFICMVFIGVLLSGFCSKALGLNLFYGPLVYGLAIPAGPPLGSALVEKLQFIVSWLFMPIYFVKTGLVTDIFSVKLKNYLVLQSIILVACLGKFLGALISSIYNQVSLRDAISIG…
>PGSC0003DMT400085382
MELFDYVNDNSSHEMVVSITVFVAILCLCLVIGHLLEENRWVNESITAIIVGLISGTVILLISKGKSSHILRFNEEVFFIYLLPPIIFNAGYQVKKKQFFHNFLTIMSFGVIGVFISSSIIASGSWWIFPKLNFNGLTIRDYLGIGAIFSATDTVCTLQVLHQDETPLLYSLVFGEGVVNDATSVVLFNAVQKIDVARFNGWSAFHVFLDFLYLFSTSTCLGVVVSLLTLLIPYYAGLITSYILKGLYFGRHSTVREISLMLLMAYLSYMLAELWSLSGILTVFFSGILMSHYAWHNVTDSSRITTRHAFEAMSFIAETFIFLYVGMDALDIEKWKMSQQRISKTKQNKADSFISSLAGSVWTSMGIYITVLMLMAIGRAAFVFPLSVLSNFMNRNATR…
>PGSC0003DMT400085681
MACPKPMKATSNGIFQGDNPLDYALPLAIVQICLVLVLTRVLAYILRPLRQPRVIAEIIGGILLGPSALGRNLKYLNAIFPPKSLTVLDTLANFGLLFFLFLVGLELDPRSLRRTGKKALSIALAGISLPFGLGVGTSFILRGTIAKGVGQGPFLVFMGVALSITAFPVLARILAELKLLTTDVGRMAMSAAAVNDVAAWILLALAIALSGTGHSPLISLWVLLCGTGFVLLCIVLVPPIFNWMAKRCPEGEPVDELYICATLGAVLVAGFVTDAIGIHALFGAFVLGILVPKEGPFSAALVEKVEDLVSGLFLPLYFVSSGLKTNVATIQGAQSWGLLGLVIFTSCFGKIVGTFLVSLLCRMPVQEAVTLGFLMNTKGLVELIVLNIGKDRGVLNDQT…
>PGSC0003DMT400048101
MAAATEQMAAAGSCNQELFNPIISMGWQYSLILVISHILQILLRPLGQASPIVQILAGFLMGPSGFSRIKAVEEFFIQSYNSGYYEFMALIFRTIIMFLIGLETDFPYLMRNIRPASIIACGSSLGCTVFASAVTFLVFQETASHGSSFIMALMIIITLANAASPIVVRVAADLKFGTSETGKLAISSSLIADAYSVFLLFILSEFKSTSIAKWIFFFFLYFLIVGVVIVINMYLANWLNRRNRNKKYLGNTEIFILVAILYIAAMALEQLGFSSIIASFLIGSMFPRGGKAARTLLIKLTYPIHNFIFPIYFGNHGFRANITKLKNLRNFMVFSILILSSIGGKIVGTLAACFHLKIPYREGVLLSFMMNLKGHVDILALTIGLANDLVSSQNFYDVM…
>PGSC0003DMT400022808
MGFNVTNSIKTSSDGVWQGENTLHYAFPLLIIQTTLVVFLSRLLAFLLKPLRQPKVVAEILAGIMLGPSAFGRNKTFTNCIFPSWSTPILECVSNIGLLFFLFLVGLELDLNTIHKSGKKAIGIAFAGISLPFLFSIGVAFVLRKIIKGIDSVGYGEFFLFIGVSLSITAFPVLARILAELRLLTTQIGEMAMAAAAFNDVAAWILLALAIALAGGGGVHHSPLISLWVFLSGIGFVVFMFLIIRPIMIWVAKKSSNGNNNIVEETCICLTLVGVMLFGFMTDFIGIHAIFGGFIFGLIIPKNGDFSEKLILRIEDFVSGLLLPLYFASSGIKTNISQIHSVKAWGLVVLVVSTACVGKVLGTFVVGIMLCSMPMREALALGFLMNTKGLVELIVLNIG…
>PGSC0003DMT400022809
MGFNVTNSIKTSSDGVWQGENTLHYAFPLLIIQTTLVVFLSRLLAFLLKPLRQPKVVAEILAGIMLGPSAFGRNKTFTNCIFPSWSTPILECVSNIGLLFFLFLVGLELDLNTIHKSGKKAIGIAFAGISLPFLFSIGVAFVLRKIIKGIDSVGYGEFFLFIGVSLSITAFPVLARILAELRLLTTQIGEMAMAAAAFNDVAAWILLALAIALAGGGGVHHSPLISLWVFLSGIGFVVFMFLIIRPIMIWVAKKSSNGNNNIVEETCICLTLVGVMLFGFMTDFIGIHAIFGGFIFGLIIPKNGDFSEKLILRIEDFVSGLLLPLYFASSGIKTNISQIHSVKAWGLVVLVVSTACVGKVLGTFVVGIMLCSMPMREALALGFLMNTKGLVELIVLNIG…
>PGSC0003DMT400025130
MAVKCASSPMHATSSGLLQGDNPLHYSLPLVIVQICLVLVLTRVLAYILRPLRQPRVVAEIIGGILLGPSALGRNKNYLNTIFPPNSLPVLDTLANLGLLFFLFLVGTELDPRSLRRTGKKALCIAFAGITLPFVLGIGTSFALRSTIAQGVNQAPFLVFMGVALSITAFPVLARILAELKLLTTDVGRMAMSAAAVNDVAAWILLALAIALSGSGSPIVSLWVLLSGTGFILLCIVIAPRIFNWMARQCPEGEPVNELYVCATLAIVLAAGFVTDAIGIHALFGAFVVGVLVPKEGPFAGALVEKVEDLVTGLFLPLYFVSSGLKTNVATIQGAQSWGLLVLVITTSCFGKIVGTICVSLMCKLSVQESLALGFLMNTKGLVELIVLNIGKDKGVLND…
>PGSC0003DMT400025403
MRGLCFLLVLSLCFFVLFSSADPISGDSENAVVVNAAEFNSSSLARSEEGSFANMIDRALEKEFNETEEQPGAIDHGSFNNSVAEQEAVLETVARVGRVKFKKNETNEEKSFQLHTVFNLDNDNGAEDTPTLIDRKDNVFIMSNPKSKFPVLQLDLRLISDLVVVIVSATCGGIAFACAGQPVITGYLLAGSIIGPGGLNIISEMVQAC
>PGSC0003DMT400027656
MVFDFGTLVASLNRLSTSDHQSVVSINLFVALICACIIIGHLLEENRWMNESITALVIGLCTGVVILLISGGKNSHILVFSEDLFFIYLLPPIIFNAGFQVKKKSFFRNFSTIMLFGAVGTLISFIIISFGATSIFKKWNIGNLEIGDYLAIGAIFSATDSVCTLQVLSQDETPLLYSLVFGEGVVNDATSVVLFNAVQNFDLSHINTSKALELVGNFLYLFASSTILGVATGLLSAYIIKKLYFGRHSTDREVAIVILMAYLSYMLAELFYLSAILTVFFSGIVMSHYTWHNVTESSRVTTKHAFATLSFIAEIFIFLYVGMDALDMEKWRFVSDSPQLSLQVSSILLGLVLVGRAAFVFPLSFLSNLMKKSPEERISFNQQIIIWWAGLMRGAVSMA…
>PGSC0003DMT400027657
MSHYTWHNVTESSRVTTKHAFATLSFIAEIFIFLYVGMDALDMEKWRFVSDSPQLSLQVSSILLGLVLVGRAAFVFPLSFLSNLMKKSPEERISFNQQIIIWWAGLMRGAVSMALAYNQFTRGGHTQLRANAIMITSTITVVLFSTGVFGLMTKPLIRLLQPSPKHLSRMISSEPTTPKSFIVPLLESTQDSEADLGPNVPRPHSLRMLLSTPSHTVHRYWRKFDNAFMRPVFGGRGFVPFVPGSPTEPSGH
>PGSC0003DMT400027658
MVFDFGTLVASLNRLSTSDHQSVVSINLFVALICACIIIGHLLEENRWMNESITALVIGLCTGVVILLISGGKNSHILVFSEDLFFIYLLPPIIFNAGFQVKKKSFFRNFSTIMLFGAVGTLISFIIISFGATSIFKKWNIGNLEIGDYLAIGAIFSATDSVCTLQVLSQDETPLLYSLVFGEGVVNDATSVVLFNAVQNFDLSHINTSKALELVGNFLYLFASSTILGVATGLLSAYIIKKLYFGRHSTDREVAIVILMAYLSYMLAELFYLSAILTVFFSGIVMSHYTWHNVTESSRVTTKHAFATLSFIAEIFIFLYVGMDALDMEKWRFVSDSPQLSLQVSSILLGLVLVGRAAFVFPLSFLSNLMKKSPEERISFNQQIIIWWAGLMRGAVSMA…
>PGSC0003DMT400057913
MASVLASLFPKLGSLGTSDHASVVSINLFVALLCACIIIGHLLEENRWINESITALIIGLGTGVVILLVSGGKSSHLLVFSEDLFFIYVLPPIIFNAGFQVKKKQFFVNFITIMMFGAIGTLVSCAIISLGAIQTFKKLDIEFLDIGDYLAIGAIFAATDSVCTLQVLHQDETPLLYSLVFGEGVVNDATSVVLFNAIQNFDLTSVNLSIALSFLGNFFYLFLASTLLGAGTGLLSAYIIKKLYFGRHSTDREVALMMLMAYLSYMLAELFYLSGILTVFFCGIVMSHYTWHNVTESSRVTTRHAFATLSFLAETFLFLYVGMDALDIEKWKFVGDRPGLSISVSSILMGLILLGRAAFVFPLSFFSNLMKKSSEQKITFRQQVIIWWAGLMRGAVSMA…
>PGSC0003DMT400057914
MSLLFGAIQTFKKLDIEFLDIGDYLAIGAIFAATDSVCTLQVLHQDETPLLYSLVFGEGVVNDATSVVLFNAIQNFDLTSVNLSIALSFLGNFFYLFLASTLLGAGTGLLSAYIIKKLYFGRHSTDREVALMMLMAYLSYMLAELFYLSGILTVFFCGIVMSHYTWHNVTESSRVTTRHAFATLSFLAETFLFLYVGMDALDIEKWKFVGDRPGLSISVSSILMGLILLGRAAFVFPLSFFSNLMKKSSEQKITFRQQVIIWWAGLMRGAVSMALAYNKFTRGGHTQLQDNAIMITSTITIVLFSTMVFGLMTKPLISLLLPPQRQLSTVSSGANTPKSLTAPLLGSREDSEVDLNVPDLPHPPSLRMLLTAPSHKVHRYWRKFDDAFMRPMFGGRGFA…
>PGSC0003DMT400056443
METVGNLGLIYHVFLIGLEIDLRALTSVGPKALGIGIAGALFPFFFGASLYTFIAEYPENFRWGCLYWGVALSVTGLPVIAEIFAKLKLLHSEIGRIAMSSALVNDFSSWILLVFSLAITSSSSSTYLSLFSVLFFIIFSIFVIRPALLWMLRKSTREGEDYSEATICAILTMVLACGLITDICGVSSVLGAFVFGLIIPSDLLGHRFVLTVQGFVSDLLLPLYYASLGMRTHLGGINREDMLMMVLISLLSFIPKIVCTLAMSYFYRMSLHEGFTLGILMNTKGLLAVMAMSLGRDHTVMNEDGFAIMLFTIFFMTIVTSPIVNFLYRRTKKFLPSQHRVLQNLKPDSELRILTSIHEVQTAAGITALLEISHASRRSPICVFALQLMQLKKHTTALL…
>PGSC0003DMT400056445
MVNPNFLKAPELASYNVRGNQPALGVDKLCYLTDTFSDNGIWEEINPLESKLPTFIFQLAIVLFVTRLSLLLLKPLRQPHFAAELLAGILVGSIAIASEFARKHIPTLGSVFAASRIMMMETVGNLGLIYHVFLIGLEIDLRALTSVGPKALGIGIAGALFPFFFGASLYTFIAEYPENFRWGCLYWGVALSVTGLPVIAEIFAKLKLLHSEIGRIAMSSALVNDFSSWILLVFSLAITSSSSSTYLSLFSVLFFIIFSIFVIRPALLWMLRKSTREGEDYSEATICAILTMVLACGLITDICGVSSVLGAFVFGLIIPSDLLGHRFVLTVQGFVSDLLLPLYYASLGMRTHLGGINREDMLMMVLISLLSFIPKIVCTLAMSYFYRMSLHEGFTLGIL…
>PGSC0003DMT400056555
MGLDAVARLGVSLLSDDDQVSVDSITLFVALLCGCIVIGHLLEESRWINDSITALVIGLCTGGIILLTTKGKSSHLLEFDEQLFFIYVLPPIIFNAGFQVKKKQFFRNFVTIMLFGAVGTLISFSIISFGAKELLGKLDIGFLELRDYLAIGAIFSATDSVCTLQVLNQDETPRLYSLVFGEGVVNDATSVVLFNAIQKLDLSHINSRAALVFTGNFLYLFLASTFLGVLVSSTLSCFMFYAHLPILSTFVL
>PGSC0003DMT400056556
MQIGLLSAYLIKKIYLGRHSTDREVALMILMAYLSYVMAELFDLSGILTVFICGIVMSHYTWHNVTVNSKVTTRHAFATLSFIAEIFIFLYVGMDALDIEKWRFVKDSPGKSVGVSAALLGLVLVGRACFVFPLSLLSNFLKRSEHDKFGLKQQVTIWWAGLMRGSVSMALAYNQFTRFGHTQQPGNAVMITSTITIVLFSTVVFGLITKPLVRFLLPSSQGFNNLISSEQSFARPLLTNGQELEVEMGNVDPFRPSSLSILLKEPSHTIHNHWRRFDDAFMRPLFGGRGFVPDAPELSKGGCDQY
>PGSC0003DMT400056557
MAELFDLSGILTVFICGIVMSHYTWHNVTVNSKVTTRHAFATLSFIAEIFIFLYVGMDALDIEKWRFVKDSPGKSVGVSAALLGLVLVGRACFVFPLSLLSNFLKRSEHDKFGLKQQVTIWWAGLMRGSVSMALAYNQFTRFGHTQQPGNAVMITSTITIVLFSTVVFGLITKPLVRFLLPSSQGFNNLISSEQSFARPLLTNGQELEVEMGNVDPFRPSSLSILLKEPSHTIHNHWRRFDDAFMRPLFGGRGFVPDAPELSKGGCDQY
>PGSC0003DMT400058653
MELLVETRPFRVVEESISAESSGSDPTNAVIFVGISLLLGIGCRHLLRGTRVPYSVALLVLGIGLGALEYGTHHGLGRIGDGIRIWANIDPDLLLAVFLPALLFESAFSMEIHQIKRCAVQMLLLAGPGVLISTFFLGAALKIAFPYNWSWSTSLLLGGLLSATDPVAVVALLKELGASKKLNTIIEGESLMNDGTAIVVYQLLLRMVTGWTFNWGAVIKFLVQVSLGAVGFGIAFGIASVLWLGFIFNDTVIEISLTLAVSYVAYFTAQQGADVSGVLTVMTLGMFYSAVAKTAFKGESHQSLHHFWEMVSYIANTLIFILSGVVIAEGILGGDNIFKIYDNSWGYLILLYALILVSRAVVVGVLYPFLRYFGYGLDLKEAFILVWGGLRGAVALSLS…
>PGSC0003DMT400030419
MATAAATSVKLTGELPGAVNEKCYAEIPLHSPGIWGLPNPSLFLDFNLPLLLLQLAVIFILTQSLHLVLKRIRLPRLISEILAGIILGPTMLGKIPNFTENLFPQSGEIFIDLMSKIGYIFFIFLSGVKMDPKVVLRSGSRAWTVGLLAVILPVASFASLYFGFFSQDANMHRYRQPATQSIFLIQGLIAFPVVASLLVDLKIMNSELGRLALASSLISDLFSNLGLTIFSTLRIGLLAEITTVISVQSFVLLLGIILLIVFTVRPISLWVIKRTPEGRPVNSVYITWGSVCVLLAVILVDNAGLNYQYGPFILGLVIPDGPPLGSTLVDKLETLVSGMLAPLLITYCGMKVNLVDLYDLVFLNWVWVMVFFCLTVKYASVFLPALACKVPPKDAAALA…
>PGSC0003DMT400061554
MAKSAYLTDNAFTERNIVCYDHSDVISNGYKVRNPLRFPAPLMVFQLSIISLTSLIIGVGLKPLGQPILVAQVLGGILFGPSALGRSEVLRETIFPPRGVMALETAATFGVFFNLFAIGVECDSKRMFRPGKKAVIIGISVLFSSLISNMGMATLMQSFITMDPPLAKALPVVAISQCIVGFPNVCSLLKEMQMLNTDQGRLATTSAMFCDVIGFTMGAVGFIKLQVEKEHSIPRKMGSGLSPLILVIFTIYFVRPAIKKTLKQRPDGKPVGENYFVCILIIVLTYIFAAETIGQHFLFGALLLGMAIPEGPPLGAALINKLHYPIGKLLYPVFLTTSGLKTDVFTIHFKSLWVISLLVLFSVLIKIAVMIIITRFTGLTVHDSVIVGLMLNSKGICDV…
>PGSC0003DMT400031717
MATPASPLTCPKPMKATSNGVFQGDDPLDYALPLAIVQICLVLVLTRVLAYLLRPLRQPRVVAEIIGGILLGPSALGRSEKYLHTIFPPKSLTVLDTLANFGLLFFLFLVGLELDPKSLRRTGKKALCIAIAGISVPFVLGIGTSFALRATISQGVNQGPFLVFMGVALSITAFPVLARILAELKLLTTDVGRMAMSAAAVNDVAAWILLALAIALSGNGSSPFISLWVLLSGAGFVLLCILIGPPIFTWMAKRCSDGEHVDEIYVCGTLAAVLAAGFVTDSIGIHALFGAFVLGVLVPKEGPFAGALVEKVEDLVSGLFLPLYFVSSGLKTNVATIQGAQSWGLLALVIFTSCFGKIVGTIVVSLLCKMPVQEALTLGFLMNTKGLVELIVLNIGKDR…
>PGSC0003DMT400031718
MASNGTMKCPSPMKATSNGVFQGDNPLDYALPLAIVQICLVLVLTRLLAYILRPLRQPRVIAEIVGGVLLGPSALGRNQKYLHAIFPPKSLTVLDTLANFGLLFFLFLVGLELDPKSLRRTGKKALSIALAGISVPFALGIGTSFVLRETVSKGVNQGPFLIFMGVALSITAFPVLARILAELKLLTTDVGQMAMSAAAVNDVAAWILLALAIALSGVGRSPVISLWVLLCGTGFVLLCIFIAPRIFKWMARRCSEGEPVDEKYVCATLAVVLAASFVTDMIGIHALFGAFVLGVLVPKEGPFAGALVEKVEDLVSGLFLPLYFVSSGLKTNVATIQGAQSWGLLVLVIVTACFGKIVGTIVVSLLCKLPIQEAVTLGFLMNTKGLVELIVLNIGKDRG…
>PGSC0003DMT400035881
MATDVVTVGNKTEENIVCYSPSMITTNGVWQGENPLDYALPLFILQLTLVVIFTRILVFILKPFRQPRVIAEILGGVILGPSVLGRSKRFTDTVFPLRSVMVLETMANIGLLYFIFLVGVEMDIAVIRRTGKKAIPIALAGMVVPFLIGVSFSFMLHKSTQETKHGTFVLFLGVALSVTAFPVLARILAELKLINSEIGRIAMSAALINDIFAWILLAFAIAFSENKTMALTSVWVLLSTAAFVVFCVIIIRPLIGWMIKRTPEGESISEFSICIILSGVMICGFITDAIGMHSIFGAFMFGLVIPNGPLGLTLNEKLEDFVSGLLLPLFFVISGLKTEINAIDGVGSWAILALAIVLACVGKIAGTVLITLYYRIPIHEGITLGLLMNAKGLIEMIVI…
>PGSC0003DMT400010686
MSKLNLTEDPYLLSKGLVICRGIHPPHTFGIFSGENPLEFSFSLVLLEISTIIAISRFIRYLLKPLRQPRIISELLGGIIIGPSVLSRSKGFRNFIFPDTADYALKNIGLIGFMYFLFISGVKTDLTQIKNVGKKQWYIAIFGVSIPMLCSLFIGLALQKSMEKELAKASSMLGVTSELAITAFPVIYPIIRELNLLSSEIGRMSLSTALISDIIGIQFVVIFEAAKQGEHKSMAALWFLIYSFLIGASIFGGVRQIMIWIIKATPEGKSVEQIYVVFILLGVLLTGFLCDLGGIAVANGPLWLGLAIPDGPPLGATLVEKTETIVMDILMPFSFAYVGMFTDISSIYTHWPHLQPIFFMALTAYLVKMVTVLFTSYFFNMPFRDCLALSLVLSLRGEV…
>PGSC0003DMT400070102
MDFLKQNDTKVECRNQITIRIASMSIYLLGFFFAMFLCNCVHLLLRPISQPRIIAESIVGLLLSNLEFVRSRFLNDSEVQQTLNYIVDAIMVCHMFVVGLEIDPNIFLQLTLPEAKVAYSGVLTTFVLACLITPLLNISKQSNAVFSSCLAIVLAGTDSPLLTRLITDLKIGKSDIGRFIVDAGIHSDVVSILLIAIGFLIFDPDKNFQNRSVIMMLKMMAILVFQTLLASKVVPSVMKWVNNENPEGKPMKGSHLVVALAFIILICSMSPVVGYSKVLSAFLVGLFMPREGRISKMMIGKVNYIFRTIFYPLFFFWVGTEAKLSEFEAGKIASWGKIIIPFIIATSGKVVGSVVSGLMLGFHWPESVATGLLLNIKGHFQVYLAINAYRMNVISMSTS…
>PGSC0003DMT400012865
MDHQCPSPMKATSNGIFQGDNPLDFALPLAILQICLVLVVTRGLAFLLRPLRQPRVIAEGGILLGPSALGRNKGYLNAVFPPKSITVLDTLANIGLLFFLFLAGLELDVKSLRQSGKKVLAIAVTGITLPFALGIGTSFILRGTINKGVNATAFLVFMGVALSITAFPVLARILAELKLLTTDVGRMAMSAAAINDVAAWILLALAIALSGDNLSPVVPLWVFLCGCGFVIGAYLIVPPIFKWISRRCHEGEPVDELYICATLAAVLAAGLVTDVIGIHAMFGAFVIGVLLPKEGPFAGELVEKVEDLVSGLFLPLYFVSSGLKTNVATIQGIQSWGLLVLVIFTACFGKIVGTFIVSLLWKIPKNEALALGFLMNSKGLVELIVLNIGKDRKVLNDQT…
>PGSC0003DMT400012866
MDHQCPSPMKATSNGIFQGDNPLDFALPLAILQICLVLVVTRGLAFLLRPLRQPRVIAEVIGGILLGPSALGRNKGYLNAVFPPKSITVLDTLANIGLLFFLFLAGLELDVKSLRQSGKKVLAIAVTGITLPFALGIGTSFILRGTINKGVNATAFLVFMGVALSITAFPVLARILAELKLLTTDVGRMAMSAAAINDVAAWILLALAIALSGDNLSPVVPLWVFLCGCGFVIGAYLIVPPIFKWISRRCHEGEPVDELYICATLAAVLAAGLVTDVIGIHAMFGAFVIGVLLPKEGPFAGELVEKVEDLVSGLFLPLYFVSSGLKTNVATIQGIQSWGLLVLVIFTACFGKIVGTFIVSLLWKIPKNEALALGFLMNSKGLVELIVLNIGKDRKVLND…
>PGSC0003DMT400038811
MITVFALSSDFYQEGVTPLSIPVEVISIAKTSFPVISYLLKDLGLLNSELGRLALSSALISDLVGLAIHAFIFLIVIGAKNTIQRAITDAILLIAFIIVVIFVFRPLMMWIVKRTPEGRPVKDLYILMIVLAVLLSGVFSAWFEQSVLFGPLIFGLAVPEGPPLGSTLVDKLDPFTSGFLLPIFVTVMSLRTNLSAINPSASYTFANIILLCVGSITKILACLLPMLYCKMPLNDAAAISLIMSTRGVVDLASYSFLRDDKIINQASFAFMVIATAVTSIFVQIMVKWLYDPSRKYAGYQRRNLMNSNNKLPILVCIHNPDNTAAILRLLEKSNPTRDFPIVSNVLHLIELRGRASSVFISHQVQTKAITDVAYSENVILAFQGFERNNYGAVTIQAFT…
>PGSC0003DMT400038812
MSNSTEIISTQKVLQCVTFPPRGFSLGFFKKGSTPWIYSVPTIESQILIIYLLTQLFHFPLKRIGFPKIASEIFAGLILGSTFLGRYKSYQEKLFPLPSQSILGALTTFGFLLFLFLSGVKMDTSMTRKIGKRALVIGFLNHLAPLITGMITVFALSSDFYQEGVTPLSIPVEVISIAKTSFPVISYLLKDLGLLNSELGRLALSSALISDLVGLAIHAFIFLIVIGAKNTIQRAITDAILLIAFIIVVIFVFRPLMMWIVKRTPEGRPVKDLYILMIVLAVLLSGVFSAWFEQSVLFGPLIFGLAVPEGPPLGSTLVDKLDPFTSGFLLPIFVTVMSLRTNLSAINPSASYTFANIILLCVGSITKILACLLPMLYCKMPLNDAAAISLIMSTRGVVD…
>KoSOS1000168
MDSYVSSVVSRLQMLYTSDHSSVVSMNLFVALLCACIVIGHLLEENRWINESITALIIGLCTGVIILLVSGGRSSRLLVFSEDLFFIYLLPPIIFNAGFQVKKKQFFRNFMTIMLYGAFGTLISCCIISVEFKSCSPDGVQVLNQDETPLLYSLVFGEGVVNDATSVVLFNAIQSFDLSHLSLSIAGQHSTDREVALMMLMAYLSYMLAELFYLSGILTVFFCGIVMSHYTWHNVTESSRVTTKHAFATLSFVAEIFIFLYVGMDALDIEKWSFVSDSPGTSIAVSSVLLALVLIGRAAFVFPLSFISNLSKKSTNEKIGFKQQIIIWWAGLMRGAVSIALAYNKFTSLGHTNVRDNAIMITSTITVVLFNTVVFGLLTKPLIRLLLPHPKQPKGISDP…
>KoSOS1000949
MPLNITSIKISSNGAWQGDNPLDFAFPLLIVQTTLIILVSRLLAFLLKPLRQPKVIAEIIGGILLGPSAFGRNEEYLHRIFPKWSDPILESVASIGLLFFLFLVGLELDLSSIRRSGGRAFGIAAAGISLPFVCGIGTAFVLRKSIEGEDQVGYGQFLVFMGVALSITAFPVLARILAELKLLTTQVGETAMAAAAFNDVAAWILLALAVALAGNGDGGHHKSPLISIWVLLSGVAFVVFMMVVIRPAMKWVARRCSSEHDVVDEAYICLTLAGVMVSGLMTDLIGIHSIFGAFVFGLTIPKGGEFAEKLMQRIEDFVSCLLLPLYFASSGLKTNVASIRSGKSWGLLVLVITTACAGKIIGTFAVALLFMIPVRESLTLGVLMNTKGLVELIVLNIGK…
>KoSOS1002250
MGIWIESLLSQSAHTAMLLRNRVSAQQARERKKNYVNDLELKAKELDERNSKLEEKISTLANENTMLRKVRSLSCLMKQEENQRINRAEISEATTSLFGLLIHNNLSSLSLRESGVTIVMETTGGATCPKPMKAASNGAFQNENPLDFALPLLILQICVVVTLTRTLAFLLRPLRQPRVIAEIIGGILLGPSAFGRIGAFLHTVFPENSMTVLDTVADIGLIFFLFLVGLELDIRSIRRTGTKSLGIAAAGITLPFILGIGTSLVLRATISPEVPTGPFFVFMGVSLSITAFPVLARILAELKLLTTDVGRMAMSAAAVNDVVAWILLALAIALSGSNTSPLVSLWVLLCGLGFMGFAVFALKPLLAMMARHSPDGEPVKEIYICITLSLVLAASFVTD…
>KoSOS1002689
MALSADSVLSNSILDSDHSSVVSINLFVALLCACIIVGHLLEETRWMNESITALAIGLCTAVVILLTTRWKSSHLLVFSEDLFFIYLLPPIIFNAGFQVKKKQFFRNFMTIMLFGAVGTLVSTAIISVGAIYFFRTMNIGSLNIGDYLAIGAIFSATDSVCTLQVLNQDETPFLYSLVFGEGVVNDATSVVLFHALQSFDLSHNNSSIALQLAGNFLYLFISSTVLGVFAGLLSAYIIKKLCFGRHPTDREIALMILMAYLSYMLAELFYLSAILTVFFCGIVMSHYTWHNVTERSRVTTKHAFATLSSVAEIFIFLYVGMDALDIEKWKFVSDSPGTSVRVSSILLGLVMVGRAAFVFPLSFLSNWTKESPNEKISMRRQLTIWWAGLMRGAVSMALA…
>KoSOS1003260
MAIFYAKRGVFGLWFCLVLVLGYNGIGSSARSDKETRERFYGNLVNSSAPDNGEGSIAKIFDRVLEKEFSDNDQPEGSYRSNFNSSVAEQQAVLETVAKITHERTKKNDTQMGNGTRSFQIQDVFSLDNEDSEDVTTIIDKKDNVFVMSNKKSKYPILQVDLRLISDLVVVIVFAAIGGIAFSCLGQPVIVGYLLAGSIIGPGGLKFISEMVQVETVAQFGVVFLLFALGLEFSLTKLKVVGPVAVFGGLLQIVIFMFLCGIIALLCGANLSEGIFVGSFLSMSSTAVVVKFLGERNNIN
ALHGQVTIGTLIFQDCAVGLLFALLPVLGGNSGLLNGMISMGKLLLVLSLYLTATSFLSWSFVPRFLKLMIQISSQTNELYQLAAVAFCLLSAWCSDKLGLSLELGSFVAGVMISTTDFAQHTLDQVEPIRNLFAALFLSSIGMLINVHFLWNHVDILLASVILVVVVKTAVAAVVVKAFGYSFRTSFHGKMYLLLLGTTAFSLVTTPLLFKLIPSVMNLGVLLQWFPSESSAQNEEKASMIEAHNRLL
>KoSOS1003751
MMDRQQQQQQQFIPNLSGDCLYYNRPVSEGFWRVKHGESIFEHSLLRLHAQLALFAALTSSLHFLLKRLCLPRFTSEILCGIIMGPTVLGKYFPNASNALFPPLPDQVLVSLAKLGYLLFTFLAGVRMDPGLVAKTGASTFIFGLVMFAIPTIMIESLQVKSPESSDLNSTVRGARKSFLMVYLSAITTSQFVGVSALLMHLKITNSRLGHFALASTLVCELARLTYSTVHGFTLLSEFALSQTVRDAIIAHVGFAVTMVVILRPLIFWSIRRTPVGKPVKEIYTTTALVTMLLLGAMGDAVGLHYLFGPFIFGLLVPAGSPLASHIIRKLDTLVAGLLIPLLSIFSATKLDLWDFFSNISTVLTLQISLIGYVIKLLVTFVLAICCNLPARDATALTL…
>KoSOS1004234
MQMRSISTVVFMCAFLLCLADAEHELAVETNASINSNATLPRSGEDTFAKMLDRALEKEFNETEQSETTDPGSFNNSVAGEQAVLETVARVKSKKNDTKEEKSFQFHHVFNLDNDNGAEDTPTLIDRKDNVFIISNAKSKFPMLQLDLRLISDLVVVIVSAACGGIAFACAGQPVITGYLLAGSVIGPGGLSFVSEMVQVETVAQFGVIFLLFALGLEFSTTKLRVVRAVAVLGGLLQILLFMCLCGMTALLCGGSPSEGVFVGTFLSMSSTAVVLKFLLEKNSVSALHGQVTIGTLILQDCAVGLLFALLPVLGGTSGILQGDGAVSYFFGNFDHAISNLCTMVSETYDKTNELYQLASVAFCLLVAWFSDKLGLSLELGSFAAGVMISTTDLAQHTL…
>KoSOS1006610
MVIPMLEAITCCHSPKGHAIIKQTSSIRACSHSISCLYGHLFRTSSPLRQPVPMPSCALIYGTTHHCIISGNTTEDSFGWRGFHLVKRRLGHEERSRIHATVDVASAMDVINDLGMDTLTFLVVTVVVVPVFKIIRASPILGFFFAGIVLNQFGIIRNLTDVKILSEWGVLFLLFEMGLELSLARLKALAKFAFGMGLIQVVLSTLAFTAFELPPNGAIGTKILQFLFHSRSDLVNIRSVDEAIVIGAALSLSSSAFVLQLLAEKGELPTKFGSATLGILLLQDIAVVPLLVILPVLESQNLVEESIWPMLVKESLKALGGLGLLSLGGKYLLRRVFEVVAETRSSEAFVALCLLTVAGTSLLTQMLGFSDTLGAFLAGALLAETNFRTQIEADIRPFR…
>KoSOS1007241
MDTYISSAMSRWQMVLASDHASVVSMNLFVALLCACIVVGHLLEENRWMNESITALVIGVCTGVVILLISGGKSSRLLVFSEDLFFIYLLPPIIFNAGFQVKKKQFFRNFITIMLFGAVGTLISCCIISAGATLAFEKLDIGSLDVGDYLAIGAIFAATDSVCTLQVLDQDETPLLYSLVFGEGVVNDATSVVLFNAIQS
FDLTHLSPSITGQFVGSFLYLFFTSTMLGVVTGLVSAYIIKKLYFGRHSTDREVALMILMAYLSYMLAELFYLSGILTVFFCGIVMSHYTWHNVTESSRVTTKHAFATLSFVAEIFIFLYVGMDALDIEKWRFVSDSPGTSIAVSSILLAFVLIGRAAFVFPLSFISNLSKKSTSEKIGIKQQIIVWWAGLMRGAVSMALAYNKFTSLGHTNVRDNAIMITSTITVVLFSTVVFGLLTKPLIRCLLPHTKQNPKGILDSTSPKSNTVPLLGEGQDSLDDIGGHEVLRPNSLRALLTTPAHTVHYYWRKFDDAFMRPVFGGRGFVPFVPGSPTERSVHNQSQ
>KoSOS1007260
MASHETMPHMLSILQEESSMSLSSSSSILNTSTVIALCVFFALLCACIIIGHLLEENRWANESITALLLGLCAGAVVLLVSKGHRSKILVFDEDLFFLYLLPPIIFNAGFQVKKKQFFKNFTVILLFGIFGTMISFCLISISVFGIFKRIGVTSLKVQDYLAIGAILSATDSVCTLQVLNQDETPFLYSVVFGEGVVNDATSIVLFNSVLSIDFSDIDAITALKLFGTFLYLFFTSTVLGIVVGLLSAFIIKTLYFGRHSTDREVALMMLMAYLSYMLAELLSLSGILTVFFCGIVMSHYTWHNVTESSRITTKHAFATMSFIAETFIFLYVGMDALDIDKWKESKSSVGTSAAVSSTLFALVLVGRAAFVFPIANILNCIQKRETTKIKFKEQFIMWW…
>KoSOS1007616
MALVLEEAPIPPTDAHPGKEQQAAGVGILLQIMMLVLSFVLGHVLHRHKFYYLPEASASLLIGLIVGGLANISDTETSISICFSVLSKPFFDNFGAIVTFAILGTFVASLFTGVLVYLGGLIFLMYQLPFVECLMFGALISATDPVTVLSIFQELGTDVNLYALVFGESVLNDAMAISLYRTMSLLKSHASSEHNFIMVIVRFLETFVGSIYMLAEGLGLSGIVSILFTGIVMKHYTYSNLSENSQRFVSAFFDLISSLAETFLTGPQNFFERKENMFLLNLQYDYVRYLSELQVNVFSCAYLVNLARPIHRHIPLRHQKALWYSGLRGAMAFALALQSVHDLPEGHGQTIFTATTTIVVLSVLLIGGSTGTMLEALQVVGEGHDSPLGESFEGNNGYM…
>KoSOS1008568
MDIVSWTGISNVAHEHARLVVPITVFVTLLCLCLIIGHLLEDNRWVNESITAILMGCISGAIILVISKGKSSHILRFNEELFFIYLLPPIIFNAGFQVKKKQFFRNFITIMLFGVVGVFISTTIITAGSSWIFPKLGFQGLTPRDYLAIGTIFSSTDTVCTLQVLSQDETPVLYSLVFGEGVVNDATSIVLFNAIQNLDVTRLYTLKVLRVIVNFVYLFSTSTALGITLLDLSGILTVFLCGIVMSHYAWHNVTEGSRITTRHVFAMMSFVAETFIFLYVGMDALDIEKWKMTKLSLRTSLSIYSTLVFLILLGRAAFVFPLSAVSNFMNRQRTGPITFKHQIIIWWAGLMRGAVSIALAFKQYTNSGVTWDPINAAMITNTIVVVLVTTLVFGFLTRP…
>KoSOS1009308
MMASVLEEASISPTDAHPGKEQQAAGVGILLQIMMLVLSFVLGHVLRRHKFYYLPEASASLLIGLIVGGLANISDTETSIRAWFNFHEEFFLLFLLPPIILYPNFNFIGCCIFFSVCMCINCFNKPFFNNFGAIVTFAILGTFIASMLTGVLVYLGGLMFLMYRLPFVECLIFGALISATDPVTVLSIFQELGTDMNLYALVFGESVLNDAMALSLYRTMSLLKSPASTGQNFVMVIVRYMLAEGLGLSGIVSILFTGIVMKHYTYSNLSDNSQRFVSAFFHLISSLAETFVAANIFSCAYLVNLARPVHRHIPLKHQKALWYSGLRGAMAFALALQSVHDLPEGHGQTIFTATTAIVVLSVLLIGGSTGTMLEALQVIGDVHDSPLGESFEGNNGYMA…
>KoSOS1012320
MLTGPVFLVLLIICFSWVSFGLDVVGPDQLDLSGNTSATNTSLSKTSSFADIIDKALEKEFTENDQNEATDAGSFNNSVAEKQVGFHVFLESRNWCIELLLYTLWLWNECDGMLSNGARAVLETVARVKPKKNDTKDEKSFKIHDVFYLDNDNRVEDTPMLIDRKDNVFIISNFKSKYPVLQLDLRLISDLVVVIVSATCGGIAFACAGQPVITGYLLAGSVIGPGGFSFVSEMVQVETVAQFGVIFLLFALGLEFSATKLRVVRAVAVLGGLLQIFLFMFLCGITVMLCGGKPSEGVFVGAFLSMSSTAVVLKFLMENNSTNAIHGQVTIGTLILQDCAVGLLFALLPVLGGSSGVLQGVMSMTKLLVVLIAFLAVLSILSRTWVPWFLKLMMSLSSQ…
>KoSOS1013173
MAGGNTTACAPMVATSNGVFQGDNPLNFALPLAILQICLVVLLTRILAYLLRPLRQPRVISEIVGGILLGPSALGRNTNYLNAVFPAKSLTVLDTLANLGLLFFLFLVGLELDLRSLRRTGKKALSIAAAGISLPFVLGIGTSFVLRGTISKGVHGPPFLVFMGVALSITAFPVLARILAELKLLTTDVGRMAMSAAAVNDVVAWILLALAIALSGAGHSPLISLWVLLCGCGFVLVCTFAVPPIFGWMAQRCSEGEPVNEVYVCTTLAAVLAAGFVTDSIGIHALFGAFVIGVLFPKEGPFADALVEKVEDIVSGLFLPLYFVSSGLKTNIASIQGSQCWGLLVLVITTACVGKIVGTVIVSLLCRMPFQESLALGFLMNTKGLVELIVLNIGKERKV…
>KoSOS1013174
MAGGNSTACEPMEATSNGVLQGDNPLDFALPLAILQICLVVLLTRILAFLLRPLRQPRVIAEIVGGILLGPSALGRNTNYLNAVFPAKSLTVLDTLANLGLLFFLFLVGLELDLRSLRRTGKKALSIAAAGISLPFVLGIGTSFVLRGTISKGVDGPPFLVFMGVALSITAFPILARILAELKLLTTDVGRMAMSAAAVNDVVAWILLALAIALSGTGHSPLISLWVLLCGCGFVLLCIFAVPPIFGWMAQRCSEGEPVNEVYVCTTLAAVLAAGFVTDSIGIHALFGAFVIGVLFPKEGPFAGALVEKVEDIVSGLFLPLYFVSSGLKTNIASIQGSQCWGLLVLVITTACVGKIVGTVIVSLLCRMPFQESLALGFLMNTKGLVELIVLNIGKERKV…
>KoSOS1013784
MDFACGVLRPPSVFPHSEVAGYRIPSRRLCLRLRYYNFDPRICSQGRLLRKTRKIIAYGSWLNSSLGYSGRFYNHSQGLYSSSSLFLNCDDSFKVSRSAKLMCQGNDSLAFVDGNGRNVEFVASDDGRSGTVSNDVVESKGLGEEGGEDKEQVEAPSLDELRELLQKAMRELEVARLNSAMFEEKAQRISETAIALKDEAEIAWNNVNLTLDVMQEIVNEECTAKEAVQKATMSLSLAEARLKVALESFEVEKMGDESPDGSKGSDVETSFGQENEILLTAQHDIKDCQADLENCESELRELQSKKEELQKEADRLNEVAEKAQMTALKAEEDVANIMLLAEQAVAFELEATQRVSDAEIALQKAEKSLSSSQVDTLERVSGYVSGDEAVVKEEKVGDG…
ASRFDLHDVRSLLPVESETDDLQDHIIICGFGRVGQIIAQLLSERLIPFVALDVRSDRVAVGRALDLPVYFGDAGSREVLHKVGAERACAAAITLDTPGANYRTVWALNKYFPNVKTFVRAHDVDHGLNLEKAGATAVVPETLEPSLQLAAAVLAQAKLPTSEIAATINEFRSRHLSELTELCEASGSSLGYGFSGVMSRPKVQSTDSSDDNQVTEGTLAI
>KoSOS1014074
MGFSLGSIVSRLGAPLEADQASVNSVTLFVALLCACVLIGQLLEKNRWVNESITALAIGLFTGIIILLSTGWRSSRILLFSEELFFIYLLPPIIFNAGFQVKKKQFFRNFMTIMLFGAVGTLISFAIISLALGAIFSATDTVCTLQVLSQEETPLLYSLVFGEGVVNDATAVVLFNAIRRFDLSHITSSIAMQLFGNFLYLFTTSTLLGVAVGLLSAYIIKKLYFGRHSTDREVALMILMAYLSYMIAELFNLSGILTVFFCGIAMSHYTWHNVTESSRVTTRHAFATLSFISEIFIFLYVGMDALDIEKWKFVSKSPGKSLGVSSILLGLVLIGRAASVFSLSFISNLAKKSQTDRIGLRQQVIIWWAGLMRGAVSMALAYNKFAMSGHTQLQGNAIL…
>KoSOS1014977
MAMATVFREDIPYRLLGEESASAAAEDSNPTDTVIFFGLSLVLGIACRHVLRGTRVPYTVALLVIGIALGALEYGTHHGLGKIGDGIRLWANIDPDLILAVFLPALLFESSFSMEVHQIKRCMGQMLLLAGPGVLISTFCLGSALKLAFPYNWSWKTSLLLGGILSATDPVAVVALLKELGASKKLSTIIEGESLMNDGTAIVIYQLFYRMVLGESSNWGSILKFLLQASLGAVGIGLAFGIVSVLWLGFIFNDTVIEIALTLAVSYIAFFTAQEGADVSGVLAVMTLGMFYTAVAKTAFKGESQQSLHHFWEMVAYIANTLIFILSGVVIAESVLSSDNLFHNKGNSWGHLLLLYVFVQLSRFVVVGVLYPFLRYLGYGLDWKEATILIWSGLRGART…
>KoSOS1015221
MAAESTAPDAVIFFGLSLVLGIACRHVLRGTRVPYTVALLVMGIALGAIEYGTDHRLGRIGDGIRLWSSIDPDLLLAVFLPALLFESSFSMEVHQIKRCMAQMLLLAGPGVLISTFCLGSALKLAFPYNWGWKTSLLLGGLLSATDPVAVVALLKELGASKKLSTIIEGESLMNDGTAIVIFQLFYRMVLGESSHWGAILKFLLQASLGAVGIGLAFGIVSVLWLGVIFNDTVIEIALTLAVSYITFFTAQEGADVSGVLAVMTLGVFYTAVAKTAFKGESQQSLHHFWEMVAYIANTLIFILSGTVIAEGILSSDNIFHNKGNSWGHLILLYIFVQLSRFVVVGVLYPFLHYFGYGMDWKEATILIWSGLRGARTSDSSRYISPEVGTLFVFFTGGIV…
GDVRLANSLPSRAMQLSIFGSMVDIGWRANSLPSNQLRQSQSQLLVRAKSLQGGPFSPVRSEGATSVKMNRGSRKFTTKPPTPTLQSADVESHAIDNSSDDSGAEDEHIVRIDSPSSLSFRRAS
