# Supplementary material for: Genome-wide identification, characterization, and expression analysis of the SOS1 gene family in the medicinal plant Paeonia ostii under salt stress
Source: Front Plant Sci. 2025 Jul 30;16:1614011. doi: 10.3389/fpls.2025.1614011 (PMC12344307; doi:10.3389/fpls.2025.1614011)
Supplement: Supplementary file 3 [file Table3.xlsx]

## Sheet: Sheet1
Table S3 Chromosomal locations of SOS1 genes
Gene ID	Start	End	Chr
Pos.gene18168.mRNA-1	506355391	506381482	Chr01		Chr01	2562065589
Pos.gene39601.mRNA-1	733603347	733607160	Chr01		Chr02	2248995167
Pos.gene4502.mRNA-1	730982401	730986378	Chr01		Chr03	1784695063
Pos.gene45943.mRNA-1	732777571	732780184	Chr01		Chr04	2465308516
Pos.gene62206.mRNA-1	734734586	734738667	Chr01		Chr05	2432486241
Pos.gene66267.mRNA-1	731675359	731678437	Chr01		unchr_scaffold_1	147199982
Pos.gene78717.mRNA-1	1225969015	1225972154	Chr02		unchr_scaffold_972	1295472
Pos.gene64207.mRNA-1	791781475	791808906	Chr03
Pos.gene68372.mRNA-1	1470948225	1470986328	Chr03
Pos.gene1096.mRNA-1	2359632103	2359664085	Chr04
Pos.gene34107.mRNA-1	1832720782	1832723812	Chr04
Pos.gene71503.mRNA-1	1834451459	1834454119	Chr04
Pos.gene1017.mRNA-1	1343212868	1343246002	Chr05
Pos.gene10758.mRNA-1	1884145320	1884164233	Chr05
Pos.gene38444.mRNA-1	1755812030	1755815644	Chr05
Pos.gene58709.mRNA-1	579600880	579605242	Chr05
Pos.gene71179.mRNA-1	1544660876	1544665554	Chr05
Pos.gene50418.mRNA-1	86196904	86201722	unchr_scaffold_1
Pos.gene44710.mRNA-1	208203	213854	unchr_scaffold_972
