# Supplementary material for: Genome-wide identification, characterization, and expression analysis of the SOS1 gene family in the medicinal plant Paeonia ostii under salt stress
Source: Front Plant Sci. 2025 Jul 30;16:1614011. doi: 10.3389/fpls.2025.1614011 (PMC12344307; doi:10.3389/fpls.2025.1614011)
Supplement: Supplementary file 4 [file Table4.xlsx]

## Sheet: 3D structure
Table S4. Information of predicted protein 3D structures and modeling.
# Description	Job id	Hit	Confidence (%)	Hit info 1	Hit info2
Pos.gene34107.mRNA-1	49a77f6d4de5e763	c4bwzA_	100	PDB header: transport protein	Chain: A: PDB Molecule: Sodium/hydrogen exchanger 9
Pos.gene62206.mRNA-1	c6bd7414d67bb68f	c4bwzA_	100	PDB header: transport protein	Chain: A: PDB Molecule: Na(+)/H(+) antiporter
Pos.gene64207.mRNA-1	0f870bc3c226a324	c4bwzA_	100	PDB header: transport protein	Chain: A: PDB Molecule: Na(+)/H(+) antiporter
Pos.gene66267.mRNA-1	5b7c4d5afd4fd99c	c4bwzA_	100	PDB header: transport protein	Chain: A: PDB Molecule: Na(+)/H(+) antiporter
Pos.gene71179.mRNA-1	f5ecb3b9830a95a7	c4bwzA_	100	PDB header: transport protein	Chain: A: PDB Molecule: Na(+)/H(+) antiporter
Pos.gene71503.mRNA-1	40e157c2defb3b6c	c4bwzA_	100	PDB header: transport protein	Chain: A: PDB Molecule: Na(+)/H(+) antiporter
Pos.gene1017.mRNA-1	a0fe1e012c72b933	c5bz2A_	100	PDB header: transport protein	Chain: A: PDB Molecule: Na(+)/H(+) antiporter
Pos.gene18168.mRNA-1	34c7b5d3bfe5ac05	c5bz2A_	100	PDB header: transport protein	Chain: A: PDB Molecule: Sodium/hydrogen exchanger 9
Pos.gene38444.mRNA-1	d1e94fdbe69f7c60	c5bz2A_	100	PDB header: transport protein	Chain: A: PDB Molecule: Sodium/hydrogen exchanger 9
Pos.gene45943.mRNA-1	6239a2d16d1da712	c5bz2A_	100	PDB header: transport protein	Chain: A: PDB Molecule: Na(+)/H(+) antiporter
Pos.gene68372.mRNA-1	9d1ded1b2079cbce	c5bz2A_	100	PDB header: transport protein	Chain: A: PDB Molecule: Na(+)/H(+) antiporter
Pos.gene39601.mRNA-1	745654ad38b6e2d0	c5bz3A_	100	PDB header: transport protein	Chain: A: PDB Molecule: Sodium/hydrogen exchanger 9
Pos.gene44710.mRNA-1	b1e7bb9613fea6d4	c5bz3A_	100	PDB header: transport protein	Chain: A: PDB Molecule: Na(+)/H(+) antiporter
Pos.gene4502.mRNA-1	9837ed073bc2a72f	c5bz3A_	100	PDB header: transport protein	Chain: A: PDB Molecule: Na(+)/H(+) antiporter
Pos.gene50418.mRNA-1	b7754091e2c02dd4	c5bz3A_	100	PDB header: transport protein	Chain: A: PDB Molecule: Na(+)/H(+) antiporter
Pos.gene58709.mRNA-1	0e6f6756db870c22	c5bz3A_	100	PDB header: transport protein	Chain: A: PDB Molecule: Na(+)/H(+) antiporter
Pos.gene78717.mRNA-1	2bf256d79df82cf6	c5bz3A_	100	PDB header: transport protein	Chain: A: PDB Molecule: Na(+)/H(+) antiporter
Pos.gene10758.mRNA-1	c1a04229ee188400	c8pvrA_	100	PDB header: transport protein	Chain: A: PDB Molecule: Sodium/hydrogen exchanger 9
Pos.gene1096.mRNA-1	f6b785a6ce7e7b9d	c8pvrA_	100	PDB header: transport protein	Chain: A: PDB Molecule: Sodium/hydrogen exchanger 9

## Sheet: Secondary structure
Gene name	Disordered (%)	Alpha helix (%)	Beta strand (%)	TM helix (%)
Pos.gene1017.mRNA-1	24	61	3	41
Pos.gene10758.mRNA-1	21	62	0	45
Pos.gene1096.mRNA-1	15	59	1	44
Pos.gene18168.mRNA-1	13	46	10	29
Pos.gene34107.mRNA-1	13	46	11	33
Pos.gene38444.mRNA-1	19	46	8	30
Pos.gene39601.mRNA-1	14	50	10	33
Pos.gene44710.mRNA-1	16	45	9	30
Pos.gene4502.mRNA-1	15	50	9	32
Pos.gene45943.mRNA-1	13	48	10	32
Pos.gene50418.mRNA-1	17	46	8	31
Pos.gene58709.mRNA-1	16	46	10	31
Pos.gene62206.mRNA-1	16	49	10	30
Pos.gene64207.mRNA-1	17	65	3	45
Pos.gene66267.mRNA-1	14	48	10	33
Pos.gene68372.mRNA-1	12	65	3	42
Pos.gene71179.mRNA-1	18	46	9	30
Pos.gene71503.mRNA-1	17	48	9	31
Pos.gene78717.mRNA-1	18	43	9	28
