# Supplementary material for: Genome-wide identification, characterization, and expression analysis of the SOS1 gene family in the medicinal plant Paeonia ostii under salt stress
Source: Front Plant Sci. 2025 Jul 30;16:1614011. doi: 10.3389/fpls.2025.1614011 (PMC12344307; doi:10.3389/fpls.2025.1614011)
Supplement: Supplementary file 5 [file Table5.xlsx]

## Sheet: Sheet1
Table S5. Cis regulatory elements full details
Pos.gene1017.mRNA-1	ABRE	ACGTG	453	5	+	Arabidopsis thaliana	cis-acting element involved in the abscisic acid responsiveness
Pos.gene1017.mRNA-1	Unnamed__2	AACCTAACCT	915	9	-	Petroselinum hortense
Pos.gene1017.mRNA-1	GCN4_motif	TGAGTCA	215	7	+	Oryza sativa	cis-regulatory element involved in endosperm expression
Pos.gene1017.mRNA-1	GCN4_motif	TGAGTCA	1829	7	-	Oryza sativa	cis-regulatory element involved in endosperm expression
Pos.gene1017.mRNA-1	Box 4	ATTAAT	309	6	+	Petroselinum crispum	part of a conserved DNA module involved in light responsiveness
Pos.gene1017.mRNA-1	Box 4	ATTAAT	1237	6	+	Petroselinum crispum	part of a conserved DNA module involved in light responsiveness
Pos.gene1017.mRNA-1	ARE	AAACCA	33	6	+	Zea mays	cis-acting regulatory element essential for the anaerobic induction
Pos.gene1017.mRNA-1	ARE	AAACCA	101	6	+	Zea mays	cis-acting regulatory element essential for the anaerobic induction
Pos.gene1017.mRNA-1	Unnamed__4	CTCC	232	4	-	Petroselinum hortense
Pos.gene1017.mRNA-1	Unnamed__4	CTCC	415	4	+	Petroselinum hortense
Pos.gene1017.mRNA-1	Unnamed__4	CTCC	722	4	-	Petroselinum hortense
Pos.gene1017.mRNA-1	Unnamed__4	CTCC	913	4	-	Petroselinum hortense
Pos.gene1017.mRNA-1	Unnamed__4	CTCC	1160	4	-	Petroselinum hortense
Pos.gene1017.mRNA-1	Unnamed__4	CTCC	1163	4	-	Petroselinum hortense
Pos.gene1017.mRNA-1	Unnamed__4	CTCC	1261	4	-	Petroselinum hortense
Pos.gene1017.mRNA-1	Unnamed__4	CTCC	1304	4	+	Petroselinum hortense
Pos.gene1017.mRNA-1	Unnamed__4	CTCC	1314	4	+	Petroselinum hortense
Pos.gene1017.mRNA-1	Unnamed__4	CTCC	1325	4	+	Petroselinum hortense
Pos.gene1017.mRNA-1	Unnamed__4	CTCC	1345	4	-	Petroselinum hortense
Pos.gene1017.mRNA-1	Unnamed__4	CTCC	1379	4	-	Petroselinum hortense
Pos.gene1017.mRNA-1	Unnamed__4	CTCC	1400	4	+	Petroselinum hortense
Pos.gene1017.mRNA-1	Unnamed__4	CTCC	1462	4	+	Petroselinum hortense
Pos.gene1017.mRNA-1	Unnamed__4	CTCC	1467	4	+	Petroselinum hortense
Pos.gene1017.mRNA-1	Unnamed__4	CTCC	1542	4	-	Petroselinum hortense
Pos.gene1017.mRNA-1	Unnamed__4	CTCC	1772	4	+	Petroselinum hortense
Pos.gene1017.mRNA-1	Unnamed__4	CTCC	1782	4	+	Petroselinum hortense
Pos.gene1017.mRNA-1	Unnamed__4	CTCC	1788	4	+	Petroselinum hortense
Pos.gene1017.mRNA-1	Unnamed__4	CTCC	1842	4	-	Petroselinum hortense
Pos.gene1017.mRNA-1	Unnamed__4	CTCC	1863	4	+	Petroselinum hortense
Pos.gene1017.mRNA-1	Unnamed__4	CTCC	1939	4	+	Petroselinum hortense
Pos.gene1017.mRNA-1	Unnamed__4	CTCC	1993	4	+	Petroselinum hortense
Pos.gene1017.mRNA-1	Unnamed__4	CTCC	2245	4	+	Petroselinum hortense
Pos.gene1017.mRNA-1	Unnamed__4	CTCC	2251	4	+	Petroselinum hortense
Pos.gene1017.mRNA-1	Unnamed__4	CTCC	2257	4	+	Petroselinum hortense
Pos.gene1017.mRNA-1	Unnamed__4	CTCC	2356	4	+	Petroselinum hortense
Pos.gene1017.mRNA-1	Unnamed__4	CTCC	2395	4	+	Petroselinum hortense
Pos.gene1017.mRNA-1	Unnamed__4	CTCC	2404	4	+	Petroselinum hortense
Pos.gene1017.mRNA-1	Unnamed__4	CTCC	2475	4	+	Petroselinum hortense
Pos.gene1017.mRNA-1	Unnamed__4	CTCC	2511	4	+	Petroselinum hortense
Pos.gene1017.mRNA-1	G-box	CACGAC	898	6	-	Zea mays	cis-acting regulatory element involved in light responsiveness
Pos.gene1017.mRNA-1	3-AF1 binding site	TAAGAGAGGAA	1072	10	+	Solanum tuberosum	light responsive element
Pos.gene1017.mRNA-1	GARE-motif	TCTGTTG	929	7	+	Brassica oleracea	gibberellin-responsive element
Pos.gene1017.mRNA-1	WRE3	CCACCT	243	6	-	Pisum sativum
Pos.gene1017.mRNA-1	WRE3	CCACCT	2253	6	+	Pisum sativum
Pos.gene1017.mRNA-1	chs-CMA1a	TTACTTAA	1954	8	+	Daucus carota	part of a light responsive element
Pos.gene1017.mRNA-1	Sp1	GGGCGG	1333	6	-	Oryza sativa	light responsive element
Pos.gene1017.mRNA-1	Myb-binding site	CAACAG	105	6	+	Nicotiana tabacum
Pos.gene1017.mRNA-1	Myb-binding site	CAACAG	930	6	-	Nicotiana tabacum
Pos.gene1017.mRNA-1	AT-rich element	ATAGAAATCAA	486	10	+	Glycine max	binding site of AT-rich DNA binding protein (ATBP-1)
Pos.gene1017.mRNA-1	STRE	AGGGG	522	5	-	Arabidopsis thaliana
Pos.gene1017.mRNA-1	STRE	AGGGG	818	5	+	Arabidopsis thaliana
Pos.gene1017.mRNA-1	STRE	AGGGG	1311	5	-	Arabidopsis thaliana
Pos.gene1017.mRNA-1	STRE	AGGGG	1322	5	-	Arabidopsis thaliana
Pos.gene1017.mRNA-1	STRE	AGGGG	1342	5	+	Arabidopsis thaliana
Pos.gene1017.mRNA-1	STRE	AGGGG	1403	5	-	Arabidopsis thaliana
Pos.gene1017.mRNA-1	STRE	AGGGG	1551	5	+	Arabidopsis thaliana
Pos.gene1017.mRNA-1	STRE	AGGGG	1774	5	-	Arabidopsis thaliana
Pos.gene1017.mRNA-1	STRE	AGGGG	1785	5	-	Arabidopsis thaliana
Pos.gene1017.mRNA-1	STRE	AGGGG	1866	5	-	Arabidopsis thaliana
Pos.gene1017.mRNA-1	STRE	AGGGG	2174	5	-	Arabidopsis thaliana
Pos.gene1017.mRNA-1	STRE	AGGGG	2196	5	-	Arabidopsis thaliana
Pos.gene1017.mRNA-1	Unnamed__1	CGTGG	900	5	+	Zea mays
Pos.gene1017.mRNA-1	P-box	CCTTTTG	154	7	+	Oryza sativa	gibberellin-responsive element
Pos.gene1017.mRNA-1	P-box	CCTTTTG	1338	7	-	Oryza sativa	gibberellin-responsive element
Pos.gene1017.mRNA-1	MYB	CAACCA	45	6	-	Arabidopsis thaliana
Pos.gene1017.mRNA-1	MYB	TAACCA	84	6	-	Arabidopsis thaliana
Pos.gene1017.mRNA-1	MYB	CAACAG	105	6	+	Arabidopsis thaliana
Pos.gene1017.mRNA-1	MYB	CAACCA	169	6	+	Arabidopsis thaliana
Pos.gene1017.mRNA-1	MYB	TAACCA	838	6	+	Arabidopsis thaliana
Pos.gene1017.mRNA-1	MYB	CAACAG	930	6	-	Arabidopsis thaliana
Pos.gene1017.mRNA-1		motif_sequence	281	4	+	organism	short_function
Pos.gene1017.mRNA-1		motif_sequence	578	4	-	organism	short_function
Pos.gene1017.mRNA-1		motif_sequence	640	4	-	organism	short_function
Pos.gene1017.mRNA-1		motif_sequence	645	4	-	organism	short_function
Pos.gene1017.mRNA-1		motif_sequence	722	4	-	organism	short_function
Pos.gene1017.mRNA-1		motif_sequence	734	4	+	organism	short_function
Pos.gene1017.mRNA-1		motif_sequence	925	4	+	organism	short_function
Pos.gene1017.mRNA-1		motif_sequence	949	4	+	organism	short_function
Pos.gene1017.mRNA-1		motif_sequence	978	4	+	organism	short_function
Pos.gene1017.mRNA-1		motif_sequence	988	4	-	organism	short_function
Pos.gene1017.mRNA-1		motif_sequence	1045	4	-	organism	short_function
Pos.gene1017.mRNA-1		motif_sequence	1188	4	-	organism	short_function
Pos.gene1017.mRNA-1		motif_sequence	1417	4	+	organism	short_function
Pos.gene1017.mRNA-1		motif_sequence	1460	4	+	organism	short_function
Pos.gene1017.mRNA-1		motif_sequence	1465	4	+	organism	short_function
Pos.gene1017.mRNA-1		motif_sequence	1545	4	-	organism	short_function
Pos.gene1017.mRNA-1		motif_sequence	1562	4	+	organism	short_function
Pos.gene1017.mRNA-1		motif_sequence	1631	4	-	organism	short_function
Pos.gene1017.mRNA-1		motif_sequence	1658	4	-	organism	short_function
Pos.gene1017.mRNA-1		motif_sequence	1693	4	-	organism	short_function
Pos.gene1017.mRNA-1		motif_sequence	1780	4	+	organism	short_function
Pos.gene1017.mRNA-1		motif_sequence	1861	4	+	organism	short_function
Pos.gene1017.mRNA-1		motif_sequence	1937	4	+	organism	short_function
Pos.gene1017.mRNA-1		motif_sequence	1991	4	+	organism	short_function
Pos.gene1017.mRNA-1		motif_sequence	2093	4	-	organism	short_function
Pos.gene1017.mRNA-1		motif_sequence	2190	4	+	organism	short_function
Pos.gene1017.mRNA-1		motif_sequence	2213	4	+	organism	short_function
Pos.gene1017.mRNA-1		motif_sequence	2402	4	+	organism	short_function
Pos.gene1017.mRNA-1		motif_sequence	2412	4	+	organism	short_function
Pos.gene1017.mRNA-1		motif_sequence	2473	4	+	organism	short_function
Pos.gene1017.mRNA-1	MYB-like sequence	TAACCA	84	6	-	Arabidopsis thaliana
Pos.gene1017.mRNA-1	MYB-like sequence	TAACCA	838	6	+	Arabidopsis thaliana
Pos.gene1017.mRNA-1	TATA-box	TATA	202	4	+	Arabidopsis thaliana	core promoter element around -30 of transcription start
Pos.gene1017.mRNA-1	TATA-box	TATA	260	4	+	Arabidopsis thaliana	core promoter element around -30 of transcription start
Pos.gene1017.mRNA-1	TATA-box	TATAAA	292	6	-	Helianthus annuus	core promoter element around -30 of transcription start
Pos.gene1017.mRNA-1	TATA-box	TATAA	293	5	-	Arabidopsis thaliana	core promoter element around -30 of transcription start
Pos.gene1017.mRNA-1	TATA-box	TATA	294	4	+	Arabidopsis thaliana	core promoter element around -30 of transcription start
Pos.gene1017.mRNA-1	TATA-box	TATA	526	4	+	Arabidopsis thaliana	core promoter element around -30 of transcription start
Pos.gene1017.mRNA-1	TATA-box	TATAA	562	5	-	Arabidopsis thaliana	core promoter element around -30 of transcription start
Pos.gene1017.mRNA-1	TATA-box	TATA	563	4	+	Arabidopsis thaliana	core promoter element around -30 of transcription start
Pos.gene1017.mRNA-1	TATA-box	ATATAT	582	6	+	Brassica napus	core promoter element around -30 of transcription start
Pos.gene1017.mRNA-1	TATA-box	TATATA	583	6	+	Arabidopsis thaliana	core promoter element around -30 of transcription start
Pos.gene1017.mRNA-1	TATA-box	ATATAA	584	6	+	Brassica oleracea	core promoter element around -30 of transcription start
Pos.gene1017.mRNA-1	TATA-box	TATA	585	4	+	Arabidopsis thaliana	core promoter element around -30 of transcription start
Pos.gene1017.mRNA-1	TATA-box	taTATAAAtc	674	9	-	Arabidopsis thaliana	core promoter element around -30 of transcription start
Pos.gene1017.mRNA-1	TATA-box	TATAAAT	675	7	-	Brassica juncea	core promoter element around -30 of transcription start
Pos.gene1017.mRNA-1	TATA-box	TATAAA	676	6	-	Helianthus annuus	core promoter element around -30 of transcription start
Pos.gene1017.mRNA-1	TATA-box	TATATAA	677	7	-	Arabidopsis thaliana	core promoter element around -30 of transcription start
Pos.gene1017.mRNA-1	TATA-box	TATATA	678	6	+	Arabidopsis thaliana	core promoter element around -30 of transcription start
Pos.gene1017.mRNA-1	TATA-box	ATATAT	679	6	+	Brassica napus	core promoter element around -30 of transcription start
Pos.gene1017.mRNA-1	TATA-box	TATATA	680	6	+	Arabidopsis thaliana	core promoter element around -30 of transcription start
Pos.gene1017.mRNA-1	TATA-box	ATATAT	681	6	+	Brassica napus	core promoter element around -30 of transcription start
Pos.gene1017.mRNA-1	TATA-box	TATA	682	4	+	Arabidopsis thaliana	core promoter element around -30 of transcription start
Pos.gene1017.mRNA-1	TATA-box	TATA	961	4	+	Arabidopsis thaliana	core promoter element around -30 of transcription start
Pos.gene1017.mRNA-1	TATA-box	TATA	1283	4	-	Arabidopsis thaliana	core promoter element around -30 of transcription start
Pos.gene1017.mRNA-1	TATA-box	ccTATAAAaa	1495	9	-	Arabidopsis thaliana	core promoter element around -30 of transcription start
Pos.gene1017.mRNA-1	TATA-box	ATTATA	1647	6	+	Brassica napus	core promoter element around -30 of transcription start
Pos.gene1017.mRNA-1	TATA-box	TATAA	1648	5	-	Arabidopsis thaliana	core promoter element around -30 of transcription start
Pos.gene1017.mRNA-1	TATA-box	TATA	1649	4	-	Arabidopsis thaliana	core promoter element around -30 of transcription start
Pos.gene1017.mRNA-1	TATA-box	ATTATA	1669	6	+	Brassica napus	core promoter element around -30 of transcription start
Pos.gene1017.mRNA-1	TATA-box	TATAA	1670	5	-	Arabidopsis thaliana	core promoter element around -30 of transcription start
Pos.gene1017.mRNA-1	TATA-box	TATA	1671	4	-	Arabidopsis thaliana	core promoter element around -30 of transcription start
Pos.gene1017.mRNA-1	TATA-box	TATA	1752	4	-	Arabidopsis thaliana	core promoter element around -30 of transcription start
Pos.gene1017.mRNA-1	TATA-box	ATATAA	1798	6	+	Brassica oleracea	core promoter element around -30 of transcription start
Pos.gene1017.mRNA-1	TATA-box	TATA	1799	4	-	Arabidopsis thaliana	core promoter element around -30 of transcription start
Pos.gene1017.mRNA-1	TATA-box	TATTTAAA	1881	8	+	Arabidopsis thaliana	core promoter element around -30 of transcription start
Pos.gene1017.mRNA-1	TATA-box	TATA	2118	4	-	Arabidopsis thaliana	core promoter element around -30 of transcription start
Pos.gene1017.mRNA-1	TATA-box	TATACA	2127	6	-	Helianthus annuus	core promoter element around -30 of transcription start
Pos.gene1017.mRNA-1	TATA-box	TATA	2129	4	-	Arabidopsis thaliana	core promoter element around -30 of transcription start
Pos.gene1017.mRNA-1	TATA-box	TATAAA	2181	6	-	Helianthus annuus	core promoter element around -30 of transcription start
Pos.gene1017.mRNA-1	TATA-box	TATAA	2182	5	-	Arabidopsis thaliana	core promoter element around -30 of transcription start
Pos.gene1017.mRNA-1	TATA-box	TATA	2183	4	-	Arabidopsis thaliana	core promoter element around -30 of transcription start
Pos.gene1017.mRNA-1	TATA-box	TATATA	2337	6	-	Arabidopsis thaliana	core promoter element around -30 of transcription start
Pos.gene1017.mRNA-1	TATA-box	ATATAT	2338	6	-	Brassica napus	core promoter element around -30 of transcription start
Pos.gene1017.mRNA-1	TATA-box	TATA	2339	4	-	Arabidopsis thaliana	core promoter element around -30 of transcription start
Pos.gene1017.mRNA-1	G-Box	CACGTT	452	6	-	Pisum sativum	cis-acting regulatory element involved in light responsiveness
Pos.gene1017.mRNA-1	GATA-motif	GATAGGA	1413	7	-	Arabidopsis thaliana	part of a light responsive element
Pos.gene1017.mRNA-1	ERE	ATTTTAAA	1445	8	+	Nicotiana glutinos
Pos.gene1017.mRNA-1	ERE	ATTTTAAA	1909	8	+	Nicotiana glutinos
Pos.gene1017.mRNA-1	ERE	ATTTCATA	2452	8	+	Nicotiana glutinos
Pos.gene1017.mRNA-1	W box	TTGACC	2032	6	+	Arabidopsis thaliana
Pos.gene1017.mRNA-1	ATCT-motif	AATCTAATCC	1849	9	+	Pisum sativum	part of a conserved DNA module involved in light responsiveness
Pos.gene1017.mRNA-1	ATCT-motif	AATCTAATCC	2102	9	-	Pisum sativum	part of a conserved DNA module involved in light responsiveness
Pos.gene1017.mRNA-1	MYC	CATTTG	617	6	-	Arabidopsis thaliana
Pos.gene1017.mRNA-1	Myb	TAACTG	108	6	-	Arabidopsis thaliana
Pos.gene1017.mRNA-1	MYB recognition site	CCGTTG	93	6	+	Arabidopsis thaliana
Pos.gene1017.mRNA-1	MYB recognition site	CCGTTG	2077	6	+	Arabidopsis thaliana
Pos.gene1017.mRNA-1	AT~TATA-box	TATATA	583	6	+	Arabidopsis thaliana
Pos.gene1017.mRNA-1	AT~TATA-box	TATATAAA	676	8	-	Arabidopsis thaliana
Pos.gene1017.mRNA-1	AT~TATA-box	TATATA	678	6	+	Arabidopsis thaliana
Pos.gene1017.mRNA-1	AT~TATA-box	TATATA	680	6	+	Arabidopsis thaliana
Pos.gene1017.mRNA-1	AT~TATA-box	TATATA	2337	6	-	Arabidopsis thaliana
Pos.gene1017.mRNA-1	CCAAT-box	CAACGG	93	6	-	Hordeum vulgare	MYBHv1 binding site
Pos.gene1017.mRNA-1	CCAAT-box	CAACGG	2077	6	-	Hordeum vulgare	MYBHv1 binding site
Pos.gene1017.mRNA-1	CAAT-box	CAAT	163	4	-	Nicotiana glutinosa
Pos.gene1017.mRNA-1	CAAT-box	CAAT	379	4	+	Nicotiana glutinosa
Pos.gene1017.mRNA-1	CAAT-box	CCAAT	393	5	+	Arabidopsis thaliana	common cis-acting element in promoter and enhancer regions
Pos.gene1017.mRNA-1	CAAT-box	CAAT	394	4	+	Nicotiana glutinosa
Pos.gene1017.mRNA-1	CAAT-box	CAAT	403	4	+	Nicotiana glutinosa
Pos.gene1017.mRNA-1	CAAT-box	CAAAT	418	5	+	Pisum sativum	common cis-acting element in promoter and enhancer regions
Pos.gene1017.mRNA-1	CAAT-box	CAAT	428	4	+	Nicotiana glutinosa
Pos.gene1017.mRNA-1	CAAT-box	CAAT	494	4	+	Nicotiana glutinosa
Pos.gene1017.mRNA-1	CAAT-box	CAAT	551	4	+	Nicotiana glutinosa
Pos.gene1017.mRNA-1	CAAT-box	CAAT	558	4	-	Nicotiana glutinosa
Pos.gene1017.mRNA-1	CAAT-box	CAAAT	617	5	+	Pisum sativum	common cis-acting element in promoter and enhancer regions
Pos.gene1017.mRNA-1	CAAT-box	CAAAT	685	5	-	Pisum sativum	common cis-acting element in promoter and enhancer regions
Pos.gene1017.mRNA-1	CAAT-box	CAAT	697	4	+	Nicotiana glutinosa
Pos.gene1017.mRNA-1	CAAT-box	CCAAT	719	5	-	Arabidopsis thaliana	common cis-acting element in promoter and enhancer regions
Pos.gene1017.mRNA-1	CAAT-box	CAAT	770	4	-	Nicotiana glutinosa
Pos.gene1017.mRNA-1	CAAT-box	CAAAT	782	5	-	Pisum sativum	common cis-acting element in promoter and enhancer regions
Pos.gene1017.mRNA-1	CAAT-box	CAAAT	831	5	-	Pisum sativum	common cis-acting element in promoter and enhancer regions
Pos.gene1017.mRNA-1	CAAT-box	CAAT	1105	4	-	Nicotiana glutinosa
Pos.gene1017.mRNA-1	CAAT-box	CCAAT	1185	5	-	Arabidopsis thaliana	common cis-acting element in promoter and enhancer regions
Pos.gene1017.mRNA-1	CAAT-box	CAAT	1575	4	-	Nicotiana glutinosa
Pos.gene1017.mRNA-1	CAAT-box	CCAAT	1655	5	-	Arabidopsis thaliana	common cis-acting element in promoter and enhancer regions
Pos.gene1017.mRNA-1	CAAT-box	CCAAT	1726	5	-	Arabidopsis thaliana	common cis-acting element in promoter and enhancer regions
Pos.gene1017.mRNA-1	CAAT-box	CAAT	1732	4	+	Nicotiana glutinosa
Pos.gene1017.mRNA-1	CAAT-box	CAAAT	1852	5	+	Pisum sativum	common cis-acting element in promoter and enhancer regions
Pos.gene1017.mRNA-1	CAAT-box	CAAT	1980	4	-	Nicotiana glutinosa
Pos.gene1017.mRNA-1	CAAT-box	CCAAT	2017	5	-	Arabidopsis thaliana	common cis-acting element in promoter and enhancer regions
Pos.gene1017.mRNA-1	CAAT-box	CAAT	2040	4	-	Nicotiana glutinosa
Pos.gene1017.mRNA-1	CAAT-box	CAAT	2063	4	+	Nicotiana glutinosa
Pos.gene1017.mRNA-1	CAAT-box	CAAT	2073	4	-	Nicotiana glutinosa
Pos.gene1017.mRNA-1	CAAT-box	CAAT	2109	4	-	Nicotiana glutinosa
Pos.gene1017.mRNA-1	CAAT-box	CAAT	2261	4	-	Nicotiana glutinosa
Pos.gene1017.mRNA-1	CAAT-box	CCAAT	2306	5	-	Arabidopsis thaliana	common cis-acting element in promoter and enhancer regions
Pos.gene1017.mRNA-1	CAAT-box	CAAT	2313	4	-	Nicotiana glutinosa
Pos.gene1017.mRNA-1	AAGAA-motif	gGTAAAGAAA	1079	9	+	Avena sativa
Pos.gene1017.mRNA-1	AAGAA-motif	gGTAAAGAAA	1603	9	+	Avena sativa
Pos.gene1017.mRNA-1	AAGAA-motif	GAAAGAA	2219	7	-	Avena sativa
Pos.gene1017.mRNA-1	TGA-element	AACGAC	892	6	+	Brassica oleracea	auxin-responsive element
Pos.gene1017.mRNA-1	TCA-element	CCATCTTTTT	1720	9	-	Nicotiana tabacum	cis-acting element involved in salicylic acid responsiveness
Pos.gene10758.mRNA-1	E2Fb	TTTGCCGC	1681	8	-	Nicotiana tabacum
Pos.gene10758.mRNA-1	HD-Zip 3	GTAAT(G/C)ATTAC	661	10.5	+	Arabidopsis thaliana	protein binding site
Pos.gene10758.mRNA-1	TATA-box	ATTATA	25	6	+	Brassica napus	core promoter element around -30 of transcription start
Pos.gene10758.mRNA-1	TATA-box	TATAA	26	5	-	Arabidopsis thaliana	core promoter element around -30 of transcription start
Pos.gene10758.mRNA-1	TATA-box	TATA	27	4	+	Arabidopsis thaliana	core promoter element around -30 of transcription start
Pos.gene10758.mRNA-1	TATA-box	TATAA	672	5	-	Arabidopsis thaliana	core promoter element around -30 of transcription start
Pos.gene10758.mRNA-1	TATA-box	TATA	673	4	+	Arabidopsis thaliana	core promoter element around -30 of transcription start
Pos.gene10758.mRNA-1	TATA-box	TATA	738	4	+	Arabidopsis thaliana	core promoter element around -30 of transcription start
Pos.gene10758.mRNA-1	TATA-box	TATA	847	4	+	Arabidopsis thaliana	core promoter element around -30 of transcription start
Pos.gene10758.mRNA-1	TATA-box	TATAA	1024	5	-	Arabidopsis thaliana	core promoter element around -30 of transcription start
Pos.gene10758.mRNA-1	TATA-box	TATA	1025	4	+	Arabidopsis thaliana	core promoter element around -30 of transcription start
Pos.gene10758.mRNA-1	TATA-box	TATA	1153	4	+	Arabidopsis thaliana	core promoter element around -30 of transcription start
Pos.gene10758.mRNA-1	TATA-box	ATATAA	1195	6	+	Brassica oleracea	core promoter element around -30 of transcription start
Pos.gene10758.mRNA-1	TATA-box	TATA	1196	4	+	Arabidopsis thaliana	core promoter element around -30 of transcription start
Pos.gene10758.mRNA-1	TATA-box	TATACA	1204	6	-	Helianthus annuus	core promoter element around -30 of transcription start
Pos.gene10758.mRNA-1	TATA-box	TATATA	1206	6	+	Arabidopsis thaliana	core promoter element around -30 of transcription start
Pos.gene10758.mRNA-1	TATA-box	ATATAA	1207	6	+	Brassica oleracea	core promoter element around -30 of transcription start
Pos.gene10758.mRNA-1	TATA-box	TATA	1208	4	+	Arabidopsis thaliana	core promoter element around -30 of transcription start
Pos.gene10758.mRNA-1	TATA-box	TACAAAA	1343	7	+	Oryza sativa	core promoter element around -30 of transcription start
Pos.gene10758.mRNA-1	TATA-box	ATTATA	1364	6	+	Brassica napus	core promoter element around -30 of transcription start
Pos.gene10758.mRNA-1	TATA-box	TATAA	1365	5	-	Arabidopsis thaliana	core promoter element around -30 of transcription start
Pos.gene10758.mRNA-1	TATA-box	TATA	1366	4	-	Arabidopsis thaliana	core promoter element around -30 of transcription start
Pos.gene10758.mRNA-1	TATA-box	TATAAAA	1417	7	-	Pisum sativum	core promoter element around -30 of transcription start
Pos.gene10758.mRNA-1	TATA-box	TATAAA	1418	6	-	Helianthus annuus	core promoter element around -30 of transcription start
Pos.gene10758.mRNA-1	TATA-box	TATAA	1419	5	-	Arabidopsis thaliana	core promoter element around -30 of transcription start
Pos.gene10758.mRNA-1	TATA-box	TATA	1420	4	-	Arabidopsis thaliana	core promoter element around -30 of transcription start
Pos.gene10758.mRNA-1	TATA-box	TATATA	1935	6	-	Arabidopsis thaliana	core promoter element around -30 of transcription start
Pos.gene10758.mRNA-1	TATA-box	ATATAA	1936	6	+	Brassica oleracea	core promoter element around -30 of transcription start
Pos.gene10758.mRNA-1	TATA-box	TATA	1937	4	-	Arabidopsis thaliana	core promoter element around -30 of transcription start
Pos.gene10758.mRNA-1	TATA-box	ATTATA	1942	6	+	Brassica napus	core promoter element around -30 of transcription start
Pos.gene10758.mRNA-1	TATA-box	TATAA	1943	5	-	Arabidopsis thaliana	core promoter element around -30 of transcription start
Pos.gene10758.mRNA-1	TATA-box	TATA	1944	4	-	Arabidopsis thaliana	core promoter element around -30 of transcription start
Pos.gene10758.mRNA-1	TATA-box	TATA	2031	4	-	Arabidopsis thaliana	core promoter element around -30 of transcription start
Pos.gene10758.mRNA-1	TATA-box	ATATAT	2043	6	-	Brassica napus	core promoter element around -30 of transcription start
Pos.gene10758.mRNA-1	TATA-box	TATA	2044	4	-	Arabidopsis thaliana	core promoter element around -30 of transcription start
Pos.gene10758.mRNA-1	MYB-like sequence	TAACCA	392	6	-	Arabidopsis thaliana
Pos.gene10758.mRNA-1	MYB-like sequence	TAACCA	998	6	+	Arabidopsis thaliana
Pos.gene10758.mRNA-1	MYB-like sequence	TAACCA	2382	6	+	Arabidopsis thaliana
Pos.gene10758.mRNA-1	W box	TTGACC	384	6	-	Arabidopsis thaliana
Pos.gene10758.mRNA-1	W box	TTGACC	1271	6	+	Arabidopsis thaliana
Pos.gene10758.mRNA-1	W box	TTGACC	2248	6	+	Arabidopsis thaliana
Pos.gene10758.mRNA-1	W box	TTGACC	2266	6	+	Arabidopsis thaliana
Pos.gene10758.mRNA-1	STRE	AGGGG	1677	5	+	Arabidopsis thaliana
Pos.gene10758.mRNA-1	STRE	AGGGG	2473	5	+	Arabidopsis thaliana
Pos.gene10758.mRNA-1	STRE	AGGGG	2496	5	-	Arabidopsis thaliana
Pos.gene10758.mRNA-1	STRE	AGGGG	2503	5	-	Arabidopsis thaliana
Pos.gene10758.mRNA-1	ABRE3a	TACGTG	1906	6	-	Zea mays
Pos.gene10758.mRNA-1	MYB	TAACCA	392	6	-	Arabidopsis thaliana
Pos.gene10758.mRNA-1	MYB	TAACCA	998	6	+	Arabidopsis thaliana
Pos.gene10758.mRNA-1	MYB	CAACAG	2260	6	-	Arabidopsis thaliana
Pos.gene10758.mRNA-1	MYB	TAACCA	2382	6	+	Arabidopsis thaliana
Pos.gene10758.mRNA-1	Myc	TCTCTTA	1869	7	-	Arabidopsis thaliana
Pos.gene10758.mRNA-1	TGA-element	AACGAC	1610	6	-	Brassica oleracea	auxin-responsive element
Pos.gene10758.mRNA-1	TGA-element	AACGAC	1769	6	-	Brassica oleracea	auxin-responsive element
Pos.gene10758.mRNA-1	AuxRR-core	GGTCCAT	2002	7	-	Nicotiana tabacum	cis-acting regulatory element involved in auxin responsiveness
Pos.gene10758.mRNA-1	ABRE4	CACGTA	1906	6	+	Zea mays
Pos.gene10758.mRNA-1	MYC	CATGTG	497	6	+	Arabidopsis thaliana
Pos.gene10758.mRNA-1	MYC	CATGTG	1064	6	+	Arabidopsis thaliana
Pos.gene10758.mRNA-1	as-1	TGACG	1057	5	+	Arabidopsis thaliana
Pos.gene10758.mRNA-1	as-1	TGACG	1756	5	+	Arabidopsis thaliana
Pos.gene10758.mRNA-1	as-1	TGACG	1785	5	+	Arabidopsis thaliana
Pos.gene10758.mRNA-1	as-1	TGACG	2082	5	+	Arabidopsis thaliana
Pos.gene10758.mRNA-1	AT~TATA-box	TATATA	1206	6	+	Arabidopsis thaliana
Pos.gene10758.mRNA-1	AT~TATA-box	TATATA	1935	6	-	Arabidopsis thaliana
Pos.gene10758.mRNA-1	TGACG-motif	TGACG	1057	5	+	Hordeum vulgare	cis-acting regulatory element involved in the MeJA-responsiveness
Pos.gene10758.mRNA-1	TGACG-motif	TGACG	1756	5	+	Hordeum vulgare	cis-acting regulatory element involved in the MeJA-responsiveness
Pos.gene10758.mRNA-1	TGACG-motif	TGACG	1785	5	+	Hordeum vulgare	cis-acting regulatory element involved in the MeJA-responsiveness
Pos.gene10758.mRNA-1	TGACG-motif	TGACG	2082	5	+	Hordeum vulgare	cis-acting regulatory element involved in the MeJA-responsiveness
Pos.gene10758.mRNA-1	Myb-binding site	CAACAG	2260	6	-	Nicotiana tabacum
Pos.gene10758.mRNA-1	MBSI	aaaAaaC(G/C)GTTA	1254	10.5	+	Petunia hybrida	MYB binding site involved in flavonoid biosynthetic genes regulation
Pos.gene10758.mRNA-1	GARE-motif	TCTGTTG	2259	7	+	Brassica oleracea	gibberellin-responsive element
Pos.gene10758.mRNA-1	Sp1	GGGCGG	1679	6	+	Oryza sativa	light responsive element
Pos.gene10758.mRNA-1	circadian	CAAAGATATC	1617	9	+	Lycopersicon esculentum	cis-acting regulatory element involved in circadian control
Pos.gene10758.mRNA-1	GATA-motif	AAGGATAAGG	778	9	-	Solanum tuberosum	part of a light responsive element
Pos.gene10758.mRNA-1	GATA-motif	GATAGGG	2504	7	-	Pisum sativum	part of a light responsive element
Pos.gene10758.mRNA-1	MBS	CAACTG	745	6	-	Arabidopsis thaliana	MYB binding site involved in drought-inducibility
Pos.gene10758.mRNA-1		motif_sequence	50	4	-	organism	short_function
Pos.gene10758.mRNA-1		motif_sequence	70	4	+	organism	short_function
Pos.gene10758.mRNA-1		motif_sequence	173	4	+	organism	short_function
Pos.gene10758.mRNA-1		motif_sequence	329	4	-	organism	short_function
Pos.gene10758.mRNA-1		motif_sequence	400	4	+	organism	short_function
Pos.gene10758.mRNA-1		motif_sequence	498	4	+	organism	short_function
Pos.gene10758.mRNA-1		motif_sequence	507	4	+	organism	short_function
Pos.gene10758.mRNA-1		motif_sequence	604	4	+	organism	short_function
Pos.gene10758.mRNA-1		motif_sequence	651	4	+	organism	short_function
Pos.gene10758.mRNA-1		motif_sequence	802	4	-	organism	short_function
Pos.gene10758.mRNA-1		motif_sequence	1061	4	-	organism	short_function
Pos.gene10758.mRNA-1		motif_sequence	1065	4	+	organism	short_function
Pos.gene10758.mRNA-1		motif_sequence	1633	4	+	organism	short_function
Pos.gene10758.mRNA-1		motif_sequence	1673	4	-	organism	short_function
Pos.gene10758.mRNA-1		motif_sequence	2138	4	+	organism	short_function
Pos.gene10758.mRNA-1		motif_sequence	2463	4	-	organism	short_function
Pos.gene10758.mRNA-1	G-Box	CACGTT	702	6	+	Pisum sativum	cis-acting regulatory element involved in light responsiveness
Pos.gene10758.mRNA-1	G-Box	CACGTT	1846	6	-	Pisum sativum	cis-acting regulatory element involved in light responsiveness
Pos.gene10758.mRNA-1	G-Box	CACGTT	2244	6	+	Pisum sativum	cis-acting regulatory element involved in light responsiveness
Pos.gene10758.mRNA-1	ERE	ATTTTAAA	266	8	-	Nicotiana glutinos
Pos.gene10758.mRNA-1	ERE	ATTTTAAA	1091	8	-	Nicotiana glutinos
Pos.gene10758.mRNA-1	ERE	ATTTTAAA	2169	8	+	Nicotiana glutinos
Pos.gene10758.mRNA-1	Unnamed__1	CGTGG	91	5	+	Zea mays
Pos.gene10758.mRNA-1	Unnamed__1	CGTGG	701	5	-	Zea mays
Pos.gene10758.mRNA-1	AT1-motif	AATTATTTTTTATT	224	13	-	Solanum tuberosum	part of a light responsive module
Pos.gene10758.mRNA-1	TCA-element	TCAGAAGAGG	650	9	-	Brassica oleracea	cis-acting element involved in salicylic acid responsiveness
Pos.gene10758.mRNA-1	MRE	AACCTAA	1354	7	-	Petroselinum crispum	MYB binding site involved in light responsiveness
Pos.gene10758.mRNA-1	MRE	AACCTAA	1965	7	+	Petroselinum crispum	MYB binding site involved in light responsiveness
Pos.gene10758.mRNA-1	O2-site	GATGACATGG	487	9	-	Zea mays	cis-acting regulatory element involved in zein metabolism regulation
Pos.gene10758.mRNA-1	CAAT-box	CAAT	102	4	+	Nicotiana glutinosa
Pos.gene10758.mRNA-1	CAAT-box	CCAAT	136	5	+	Arabidopsis thaliana	common cis-acting element in promoter and enhancer regions
Pos.gene10758.mRNA-1	CAAT-box	CAAT	137	4	+	Nicotiana glutinosa
Pos.gene10758.mRNA-1	CAAT-box	CAAAT	139	5	-	Pisum sativum	common cis-acting element in promoter and enhancer regions
Pos.gene10758.mRNA-1	CAAT-box	CAAAT	201	5	-	Pisum sativum	common cis-acting element in promoter and enhancer regions
Pos.gene10758.mRNA-1	CAAT-box	CAAT	240	4	+	Nicotiana glutinosa
Pos.gene10758.mRNA-1	CAAT-box	CAAAT	262	5	+	Pisum sativum	common cis-acting element in promoter and enhancer regions
Pos.gene10758.mRNA-1	CAAT-box	CAAT	305	4	+	Nicotiana glutinosa
Pos.gene10758.mRNA-1	CAAT-box	CAAT	345	4	+	Nicotiana glutinosa
Pos.gene10758.mRNA-1	CAAT-box	CAAT	375	4	+	Nicotiana glutinosa
Pos.gene10758.mRNA-1	CAAT-box	CAAT	430	4	-	Nicotiana glutinosa
Pos.gene10758.mRNA-1	CAAT-box	CCAAT	504	5	+	Arabidopsis thaliana	common cis-acting element in promoter and enhancer regions
Pos.gene10758.mRNA-1	CAAT-box	CAAT	505	4	+	Nicotiana glutinosa
Pos.gene10758.mRNA-1	CAAT-box	CAAT	676	4	-	Nicotiana glutinosa
Pos.gene10758.mRNA-1	CAAT-box	CAAAT	691	5	-	Pisum sativum	common cis-acting element in promoter and enhancer regions
Pos.gene10758.mRNA-1	CAAT-box	CCAAT	795	5	+	Arabidopsis thaliana	common cis-acting element in promoter and enhancer regions
Pos.gene10758.mRNA-1	CAAT-box	CAAT	796	4	+	Nicotiana glutinosa
Pos.gene10758.mRNA-1	CAAT-box	CAAAT	1097	5	-	Pisum sativum	common cis-acting element in promoter and enhancer regions
Pos.gene10758.mRNA-1	CAAT-box	CAAAT	1166	5	+	Pisum sativum	common cis-acting element in promoter and enhancer regions
Pos.gene10758.mRNA-1	CAAT-box	CAAAT	1186	5	+	Pisum sativum	common cis-acting element in promoter and enhancer regions
Pos.gene10758.mRNA-1	CAAT-box	CAAT	1316	4	-	Nicotiana glutinosa
Pos.gene10758.mRNA-1	CAAT-box	CAAAT	1370	5	+	Pisum sativum	common cis-acting element in promoter and enhancer regions
Pos.gene10758.mRNA-1	CAAT-box	CCAAT	1411	5	-	Arabidopsis thaliana	common cis-acting element in promoter and enhancer regions
Pos.gene10758.mRNA-1	CAAT-box	CAAT	1457	4	-	Nicotiana glutinosa
Pos.gene10758.mRNA-1	CAAT-box	CAAT	1567	4	+	Nicotiana glutinosa
Pos.gene10758.mRNA-1	CAAT-box	CAAAT	1593	5	-	Pisum sativum	common cis-acting element in promoter and enhancer regions
Pos.gene10758.mRNA-1	CAAT-box	CAAT	1604	4	+	Nicotiana glutinosa
Pos.gene10758.mRNA-1	CAAT-box	CAAAT	1832	5	+	Pisum sativum	common cis-acting element in promoter and enhancer regions
Pos.gene10758.mRNA-1	CAAT-box	CCAAT	1973	5	+	Arabidopsis thaliana	common cis-acting element in promoter and enhancer regions
Pos.gene10758.mRNA-1	CAAT-box	CAAT	1974	4	+	Nicotiana glutinosa
Pos.gene10758.mRNA-1	CAAT-box	CAAT	2080	4	-	Nicotiana glutinosa
Pos.gene10758.mRNA-1	CAAT-box	CAAT	2113	4	-	Nicotiana glutinosa
Pos.gene10758.mRNA-1	CAAT-box	CAAAT	2207	5	+	Pisum sativum	common cis-acting element in promoter and enhancer regions
Pos.gene10758.mRNA-1	CAAT-box	CAAAT	2212	5	-	Pisum sativum	common cis-acting element in promoter and enhancer regions
Pos.gene10758.mRNA-1	CAAT-box	CAAAT	2286	5	-	Pisum sativum	common cis-acting element in promoter and enhancer regions
Pos.gene10758.mRNA-1	CAAT-box	CAAT	2357	4	+	Nicotiana glutinosa
Pos.gene10758.mRNA-1	CAAT-box	CCAAT	2450	5	-	Arabidopsis thaliana	common cis-acting element in promoter and enhancer regions
Pos.gene10758.mRNA-1	Myb	CAACTG	745	6	-	Arabidopsis thaliana
Pos.gene10758.mRNA-1	Myb	TAACTG	1351	6	-	Arabidopsis thaliana
Pos.gene10758.mRNA-1	GT1-motif	GGTTAAT	393	7	+	Avena sativa	light responsive element
Pos.gene10758.mRNA-1	GT1-motif	GGTTAAT	901	7	+	Avena sativa	light responsive element
Pos.gene10758.mRNA-1	GT1-motif	GGTTAA	1261	6	+	Arabidopsis thaliana	light responsive element
Pos.gene10758.mRNA-1	GT1-motif	GGTTAAT	2021	7	-	Avena sativa	light responsive element
Pos.gene10758.mRNA-1	GT1-motif	GGTTAA	2022	6	-	Arabidopsis thaliana	light responsive element
Pos.gene10758.mRNA-1	GT1-motif	GGTTAA	2381	6	-	Arabidopsis thaliana	light responsive element
Pos.gene10758.mRNA-1	Unnamed__4	CTCC	606	4	+	Petroselinum hortense
Pos.gene10758.mRNA-1	Unnamed__4	CTCC	775	4	-	Petroselinum hortense
Pos.gene10758.mRNA-1	Unnamed__4	CTCC	788	4	+	Petroselinum hortense
Pos.gene10758.mRNA-1	Unnamed__4	CTCC	972	4	-	Petroselinum hortense
Pos.gene10758.mRNA-1	Unnamed__4	CTCC	1249	4	-	Petroselinum hortense
Pos.gene10758.mRNA-1	Unnamed__4	CTCC	1598	4	-	Petroselinum hortense
Pos.gene10758.mRNA-1	Unnamed__4	CTCC	1673	4	-	Petroselinum hortense
Pos.gene10758.mRNA-1	Unnamed__4	CTCC	1734	4	-	Petroselinum hortense
Pos.gene10758.mRNA-1	Unnamed__4	CTCC	2421	4	-	Petroselinum hortense
Pos.gene10758.mRNA-1	ATC-motif	AGTAATCT	2254	8	+	Spinacia oleracea	part of a conserved DNA module involved in light responsiveness
Pos.gene10758.mRNA-1	ATC-motif	AGTAATCT	2272	8	+	Spinacia oleracea	part of a conserved DNA module involved in light responsiveness
Pos.gene10758.mRNA-1	ARE	AAACCA	185	6	+	Zea mays	cis-acting regulatory element essential for the anaerobic induction
Pos.gene10758.mRNA-1	Unnamed__2	AACCTAACCT	834	9	-	Petroselinum hortense
Pos.gene10758.mRNA-1	ABRE	ACGTG	702	5	-	Arabidopsis thaliana	cis-acting element involved in the abscisic acid responsiveness
Pos.gene10758.mRNA-1	ABRE	ACGTG	708	5	-	Arabidopsis thaliana	cis-acting element involved in the abscisic acid responsiveness
Pos.gene10758.mRNA-1	ABRE	ACGTG	1847	5	+	Arabidopsis thaliana	cis-acting element involved in the abscisic acid responsiveness
Pos.gene10758.mRNA-1	ABRE	ACGTG	1906	5	-	Arabidopsis thaliana	cis-acting element involved in the abscisic acid responsiveness
Pos.gene10758.mRNA-1	ABRE	GCAACGTGTC	2242	9	-	Hordeum vulgare	cis-acting element involved in the abscisic acid responsiveness
Pos.gene10758.mRNA-1	ABRE	ACGTG	2244	5	-	Arabidopsis thaliana	cis-acting element involved in the abscisic acid responsiveness
Pos.gene10758.mRNA-1	TATA	TATAAAAT	1416	8	-	Arabidopsis thaliana
Pos.gene10758.mRNA-1	CGTCA-motif	CGTCA	1057	5	-	Hordeum vulgare	cis-acting regulatory element involved in the MeJA-responsiveness
Pos.gene10758.mRNA-1	CGTCA-motif	CGTCA	1756	5	-	Hordeum vulgare	cis-acting regulatory element involved in the MeJA-responsiveness
Pos.gene10758.mRNA-1	CGTCA-motif	CGTCA	1785	5	-	Hordeum vulgare	cis-acting regulatory element involved in the MeJA-responsiveness
Pos.gene10758.mRNA-1	CGTCA-motif	CGTCA	2082	5	-	Hordeum vulgare	cis-acting regulatory element involved in the MeJA-responsiveness
Pos.gene10758.mRNA-1	TCA	TCATCTTCAT	171	9	+	Pisum sativum
Pos.gene10758.mRNA-1	WUN-motif	AAATTACT	2157	8	-	Nicotiana glutinosa
Pos.gene10758.mRNA-1	G-box	CACGTC	708	6	+	Zea mays	cis-acting regulatory element involved in light responsiveness
Pos.gene10758.mRNA-1	G-box	TACGTG	1906	6	-	Arabidopsis thaliana	cis-acting regulatory element involved in light responsiveness
Pos.gene10758.mRNA-1	G-box	CACGAC	2444	6	-	Zea mays	cis-acting regulatory element involved in light responsiveness
Pos.gene10758.mRNA-1	LTR	CCGAAA	1660	6	+	Hordeum vulgare	cis-acting element involved in low-temperature responsiveness
Pos.gene1096.mRNA-1	AP-1	TGAGTTAG	1508	8	+	Arabidopsis thaliana
Pos.gene1096.mRNA-1	TGACG-motif	TGACG	2090	5	-	Hordeum vulgare	cis-acting regulatory element involved in the MeJA-responsiveness
Pos.gene1096.mRNA-1	Unnamed__14	TCCACGTAGA	68	9	+	Zea mays
Pos.gene1096.mRNA-1	WRE3	CCACCT	1832	6	+	Pisum sativum
Pos.gene1096.mRNA-1	WRE3	CCACCT	2316	6	+	Pisum sativum
Pos.gene1096.mRNA-1	CCGTCC motif	CCGTCC	2311	6	+	Nicotiana tabacum
Pos.gene1096.mRNA-1	ABRE3a	TACGTG	70	6	-	Zea mays
Pos.gene1096.mRNA-1	Myc	TCTCTTA	202	7	-	Arabidopsis thaliana
Pos.gene1096.mRNA-1	MYB	CAACCA	949	6	-	Arabidopsis thaliana
Pos.gene1096.mRNA-1	MYB	TAACCA	2159	6	-	Arabidopsis thaliana
Pos.gene1096.mRNA-1	MYB-like sequence	TAACCA	2159	6	-	Arabidopsis thaliana
Pos.gene1096.mRNA-1	TATA-box	ATATAT	54	6	+	Brassica napus	core promoter element around -30 of transcription start
Pos.gene1096.mRNA-1	TATA-box	TATA	55	4	+	Arabidopsis thaliana	core promoter element around -30 of transcription start
Pos.gene1096.mRNA-1	TATA-box	tcTATAAATAgg	165	11	+	Nicotiana tabacum	core promoter element around -30 of transcription start
Pos.gene1096.mRNA-1	TATA-box	TATA	167	4	+	Arabidopsis thaliana	core promoter element around -30 of transcription start
Pos.gene1096.mRNA-1	TATA-box	ATATAT	182	6	+	Brassica napus	core promoter element around -30 of transcription start
Pos.gene1096.mRNA-1	TATA-box	TATA	183	4	+	Arabidopsis thaliana	core promoter element around -30 of transcription start
Pos.gene1096.mRNA-1	TATA-box	TATA	277	4	+	Arabidopsis thaliana	core promoter element around -30 of transcription start
Pos.gene1096.mRNA-1	TATA-box	ATTATA	290	6	+	Brassica napus	core promoter element around -30 of transcription start
Pos.gene1096.mRNA-1	TATA-box	TATAA	291	5	-	Arabidopsis thaliana	core promoter element around -30 of transcription start
Pos.gene1096.mRNA-1	TATA-box	TATA	292	4	+	Arabidopsis thaliana	core promoter element around -30 of transcription start
Pos.gene1096.mRNA-1	TATA-box	TATAAAA	343	7	-	Pisum sativum	core promoter element around -30 of transcription start
Pos.gene1096.mRNA-1	TATA-box	TATAAA	344	6	-	Helianthus annuus	core promoter element around -30 of transcription start
Pos.gene1096.mRNA-1	TATA-box	TATAA	345	5	-	Arabidopsis thaliana	core promoter element around -30 of transcription start
Pos.gene1096.mRNA-1	TATA-box	TATA	346	4	+	Arabidopsis thaliana	core promoter element around -30 of transcription start
Pos.gene1096.mRNA-1	TATA-box	ATTATA	539	6	+	Brassica napus	core promoter element around -30 of transcription start
Pos.gene1096.mRNA-1	TATA-box	TATAA	540	5	-	Arabidopsis thaliana	core promoter element around -30 of transcription start
Pos.gene1096.mRNA-1	TATA-box	TATA	541	4	+	Arabidopsis thaliana	core promoter element around -30 of transcription start
Pos.gene1096.mRNA-1	TATA-box	ATATAT	553	6	+	Brassica napus	core promoter element around -30 of transcription start
Pos.gene1096.mRNA-1	TATA-box	TATA	554	4	+	Arabidopsis thaliana	core promoter element around -30 of transcription start
Pos.gene1096.mRNA-1	TATA-box	TATATTTATATTT	583	12	-	Avena sativa	core promoter element around -30 of transcription start
Pos.gene1096.mRNA-1	TATA-box	ATATAA	591	6	+	Brassica oleracea	core promoter element around -30 of transcription start
Pos.gene1096.mRNA-1	TATA-box	TATA	592	4	+	Arabidopsis thaliana	core promoter element around -30 of transcription start
Pos.gene1096.mRNA-1	TATA-box	TACAAAA	1417	7	+	Oryza sativa	core promoter element around -30 of transcription start
Pos.gene1096.mRNA-1	TATA-box	TATA	1455	4	-	Arabidopsis thaliana	core promoter element around -30 of transcription start
Pos.gene1096.mRNA-1	TATA-box	ATATAA	1582	6	+	Brassica oleracea	core promoter element around -30 of transcription start
Pos.gene1096.mRNA-1	TATA-box	TATA	1583	4	-	Arabidopsis thaliana	core promoter element around -30 of transcription start
Pos.gene1096.mRNA-1	TATA-box	ATTATA	1683	6	+	Brassica napus	core promoter element around -30 of transcription start
Pos.gene1096.mRNA-1	TATA-box	TATAA	1684	5	-	Arabidopsis thaliana	core promoter element around -30 of transcription start
Pos.gene1096.mRNA-1	TATA-box	TATA	1685	4	-	Arabidopsis thaliana	core promoter element around -30 of transcription start
Pos.gene1096.mRNA-1	TATA-box	ATTATA	1940	6	+	Brassica napus	core promoter element around -30 of transcription start
Pos.gene1096.mRNA-1	TATA-box	TATAA	1941	5	-	Arabidopsis thaliana	core promoter element around -30 of transcription start
Pos.gene1096.mRNA-1	TATA-box	TATA	1942	4	-	Arabidopsis thaliana	core promoter element around -30 of transcription start
Pos.gene1096.mRNA-1	TATA-box	ATATAT	1957	6	-	Brassica napus	core promoter element around -30 of transcription start
Pos.gene1096.mRNA-1	TATA-box	TATA	1958	4	-	Arabidopsis thaliana	core promoter element around -30 of transcription start
Pos.gene1096.mRNA-1	TATA-box	ATTATA	1969	6	+	Brassica napus	core promoter element around -30 of transcription start
Pos.gene1096.mRNA-1	TATA-box	TATAA	1970	5	-	Arabidopsis thaliana	core promoter element around -30 of transcription start
Pos.gene1096.mRNA-1	TATA-box	TATA	1971	4	-	Arabidopsis thaliana	core promoter element around -30 of transcription start
Pos.gene1096.mRNA-1	TATA-box	ATATAT	1989	6	-	Brassica napus	core promoter element around -30 of transcription start
Pos.gene1096.mRNA-1	TATA-box	TATA	1990	4	-	Arabidopsis thaliana	core promoter element around -30 of transcription start
Pos.gene1096.mRNA-1	TATA-box	ccTATAAAaa	2319	9	+	Arabidopsis thaliana	core promoter element around -30 of transcription start
Pos.gene1096.mRNA-1	TATA-box	TATA	2321	4	-	Arabidopsis thaliana	core promoter element around -30 of transcription start
Pos.gene1096.mRNA-1	TATA-box	TATA	2515	4	-	Arabidopsis thaliana	core promoter element around -30 of transcription start
Pos.gene1096.mRNA-1	Unnamed__8	TCCACGTAGA	68	9	+	Zea mays
Pos.gene1096.mRNA-1	MYC	CATTTG	156	6	-	Arabidopsis thaliana
Pos.gene1096.mRNA-1	MYC	CATTTG	222	6	-	Arabidopsis thaliana
Pos.gene1096.mRNA-1	MYC	CATGTG	515	6	+	Arabidopsis thaliana
Pos.gene1096.mRNA-1	MYC	CATTTG	1794	6	-	Arabidopsis thaliana
Pos.gene1096.mRNA-1	MYC	CATGTG	1995	6	-	Arabidopsis thaliana
Pos.gene1096.mRNA-1	MYC	CATTTG	2193	6	-	Arabidopsis thaliana
Pos.gene1096.mRNA-1	MYB recognition site	CCGTTG	1620	6	+	Arabidopsis thaliana
Pos.gene1096.mRNA-1	TCT-motif	TCTTAC	360	6	-	Arabidopsis thaliana	part of a light responsive element
Pos.gene1096.mRNA-1	TCT-motif	TCTTAC	991	6	-	Arabidopsis thaliana	part of a light responsive element
Pos.gene1096.mRNA-1	TCT-motif	TCTTAC	1672	6	-	Arabidopsis thaliana	part of a light responsive element
Pos.gene1096.mRNA-1	as-1	TGACG	2090	5	-	Arabidopsis thaliana
Pos.gene1096.mRNA-1	ABRE4	CACGTA	70	6	+	Zea mays
Pos.gene1096.mRNA-1	Unnamed__10	TCCACGTAGA	68	9	+	Zea mays
Pos.gene1096.mRNA-1	AAGAA-motif	GAAAGAA	823	7	-	Avena sativa
Pos.gene1096.mRNA-1	Unnamed__12	TCCACGTAGA	68	9	+	Zea mays
Pos.gene1096.mRNA-1	ABRE	ACGTG	70	5	-	Arabidopsis thaliana	cis-acting element involved in the abscisic acid responsiveness
Pos.gene1096.mRNA-1	ABRE	CACGTG	2274	6	-	Arabidopsis thaliana	cis-acting element involved in the abscisic acid responsiveness
Pos.gene1096.mRNA-1	ABRE	ACGTG	2275	5	+	Arabidopsis thaliana	cis-acting element involved in the abscisic acid responsiveness
Pos.gene1096.mRNA-1	ABRE	GACACGTGGC	2302	9	-	Triticum aestivum	cis-acting element involved in the abscisic acid responsiveness
Pos.gene1096.mRNA-1	ABRE	CACGTG	2304	6	-	Arabidopsis thaliana	cis-acting element involved in the abscisic acid responsiveness
Pos.gene1096.mRNA-1	ABRE	ACGTG	2305	5	+	Arabidopsis thaliana	cis-acting element involved in the abscisic acid responsiveness
Pos.gene1096.mRNA-1	Box 4	ATTAAT	535	6	+	Petroselinum crispum	part of a conserved DNA module involved in light responsiveness
Pos.gene1096.mRNA-1	Box 4	ATTAAT	572	6	+	Petroselinum crispum	part of a conserved DNA module involved in light responsiveness
Pos.gene1096.mRNA-1	Box 4	ATTAAT	587	6	+	Petroselinum crispum	part of a conserved DNA module involved in light responsiveness
Pos.gene1096.mRNA-1	Box 4	ATTAAT	1925	6	-	Petroselinum crispum	part of a conserved DNA module involved in light responsiveness
Pos.gene1096.mRNA-1	Box 4	ATTAAT	1975	6	-	Petroselinum crispum	part of a conserved DNA module involved in light responsiveness
Pos.gene1096.mRNA-1	GCN4_motif	TGAGTCA	1090	7	+	Oryza sativa	cis-regulatory element involved in endosperm expression
Pos.gene1096.mRNA-1	ARE	AAACCA	717	6	-	Zea mays	cis-acting regulatory element essential for the anaerobic induction
Pos.gene1096.mRNA-1	ARE	AAACCA	1372	6	-	Zea mays	cis-acting regulatory element essential for the anaerobic induction
Pos.gene1096.mRNA-1	Unnamed__4	CTCC	44	4	-	Petroselinum hortense
Pos.gene1096.mRNA-1	Unnamed__4	CTCC	122	4	+	Petroselinum hortense
Pos.gene1096.mRNA-1	Unnamed__4	CTCC	471	4	+	Petroselinum hortense
Pos.gene1096.mRNA-1	Unnamed__4	CTCC	742	4	+	Petroselinum hortense
Pos.gene1096.mRNA-1	Unnamed__4	CTCC	1348	4	+	Petroselinum hortense
Pos.gene1096.mRNA-1	Unnamed__4	CTCC	1638	4	+	Petroselinum hortense
Pos.gene1096.mRNA-1	Unnamed__4	CTCC	1657	4	+	Petroselinum hortense
Pos.gene1096.mRNA-1	Unnamed__4	CTCC	1700	4	+	Petroselinum hortense
Pos.gene1096.mRNA-1	Unnamed__4	CTCC	1725	4	+	Petroselinum hortense
Pos.gene1096.mRNA-1	Unnamed__4	CTCC	1728	4	+	Petroselinum hortense
Pos.gene1096.mRNA-1	Unnamed__4	CTCC	1866	4	-	Petroselinum hortense
Pos.gene1096.mRNA-1	Unnamed__4	CTCC	2361	4	+	Petroselinum hortense
Pos.gene1096.mRNA-1	Unnamed__4	CTCC	2369	4	+	Petroselinum hortense
Pos.gene1096.mRNA-1	Unnamed__4	CTCC	2471	4	+	Petroselinum hortense
Pos.gene1096.mRNA-1	Unnamed__4	CTCC	2501	4	-	Petroselinum hortense
Pos.gene1096.mRNA-1	DRE core	GCCGAC	444	6	+	Arabidopsis thaliana
Pos.gene1096.mRNA-1	GT1-motif	GGTTAA	563	6	+	Arabidopsis thaliana	light responsive element
Pos.gene1096.mRNA-1	GT1-motif	GGTTAAT	831	7	-	Avena sativa	light responsive element
Pos.gene1096.mRNA-1	GT1-motif	GGTTAA	832	6	-	Arabidopsis thaliana	light responsive element
Pos.gene1096.mRNA-1	GT1-motif	GGTTAA	1948	6	-	Arabidopsis thaliana	light responsive element
Pos.gene1096.mRNA-1	CCGTCC-box	CCGTCC	2311	6	+	Petroselinum hortense
Pos.gene1096.mRNA-1	G-box	TACGTG	70	6	-	Arabidopsis thaliana	cis-acting regulatory element involved in light responsiveness
Pos.gene1096.mRNA-1	G-box	ACACGTGT	2273	8	-	Brassica napus	cis-acting regulatory element involved in light responsiveness
Pos.gene1096.mRNA-1	G-box	CACGTG	2274	6	-	Arabidopsis thaliana	cis-acting regulatory element involved in light responsiveness
Pos.gene1096.mRNA-1	G-box	CACGTG	2304	6	-	Arabidopsis thaliana	cis-acting regulatory element involved in light responsiveness
Pos.gene1096.mRNA-1	CGTCA-motif	CGTCA	2090	5	+	Hordeum vulgare	cis-acting regulatory element involved in the MeJA-responsiveness
Pos.gene1096.mRNA-1	TATA	TATAAAAT	342	8	-	Arabidopsis thaliana
Pos.gene1096.mRNA-1	Unnamed__1	CGTGG	69	5	-	Zea mays
Pos.gene1096.mRNA-1	Unnamed__1	CGTGG	1203	5	+	Zea mays
Pos.gene1096.mRNA-1	Unnamed__1	CGTGG	2104	5	-	Zea mays
Pos.gene1096.mRNA-1	Unnamed__1	CGTGG	2303	5	-	Zea mays
Pos.gene1096.mRNA-1	AT1-motif	AATTATTTTTTATT	126	13	+	Solanum tuberosum	part of a light responsive module
Pos.gene1096.mRNA-1	AC-I	(T/C)C(T/C)(C/T)ACC(T/C)ACC	1826	9	+	Phaseolus vulgaris
Pos.gene1096.mRNA-1	G-Box	CACGTG	2274	6	-	Pisum sativum	cis-acting regulatory element involved in light responsiveness
Pos.gene1096.mRNA-1	G-Box	CACGTG	2304	6	-	Pisum sativum	cis-acting regulatory element involved in light responsiveness
Pos.gene1096.mRNA-1		motif_sequence	120	4	+	organism	short_function
Pos.gene1096.mRNA-1		motif_sequence	516	4	+	organism	short_function
Pos.gene1096.mRNA-1		motif_sequence	621	4	-	organism	short_function
Pos.gene1096.mRNA-1		motif_sequence	671	4	-	organism	short_function
Pos.gene1096.mRNA-1		motif_sequence	740	4	+	organism	short_function
Pos.gene1096.mRNA-1		motif_sequence	1101	4	+	organism	short_function
Pos.gene1096.mRNA-1		motif_sequence	1662	4	+	organism	short_function
Pos.gene1096.mRNA-1		motif_sequence	1698	4	+	organism	short_function
Pos.gene1096.mRNA-1		motif_sequence	1723	4	+	organism	short_function
Pos.gene1096.mRNA-1		motif_sequence	1767	4	+	organism	short_function
Pos.gene1096.mRNA-1		motif_sequence	1789	4	+	organism	short_function
Pos.gene1096.mRNA-1		motif_sequence	1890	4	-	organism	short_function
Pos.gene1096.mRNA-1		motif_sequence	1903	4	-	organism	short_function
Pos.gene1096.mRNA-1		motif_sequence	2117	4	-	organism	short_function
Pos.gene1096.mRNA-1		motif_sequence	2240	4	-	organism	short_function
Pos.gene1096.mRNA-1		motif_sequence	2469	4	+	organism	short_function
Pos.gene1096.mRNA-1	L-box	ATCCCACCTAC	1825	10	+	Petroselinum crispum	part of a light responsive element
Pos.gene1096.mRNA-1	MBS	CAACTG	1047	6	-	Arabidopsis thaliana	MYB binding site involved in drought-inducibility
Pos.gene1096.mRNA-1	MBS	CAACTG	1270	6	-	Arabidopsis thaliana	MYB binding site involved in drought-inducibility
Pos.gene1096.mRNA-1	ERE	ATTTTAAA	284	8	-	Nicotiana glutinos
Pos.gene1096.mRNA-1	ERE	ATTTTAAA	489	8	+	Nicotiana glutinos
Pos.gene1096.mRNA-1	ERE	ATTTTAAA	491	8	-	Nicotiana glutinos
Pos.gene1096.mRNA-1	ERE	ATTTTAAA	545	8	+	Nicotiana glutinos
Pos.gene1096.mRNA-1	ERE	ATTTTAAA	547	8	-	Nicotiana glutinos
Pos.gene1096.mRNA-1	ERE	ATTTTAAA	1961	8	+	Nicotiana glutinos
Pos.gene1096.mRNA-1	ERE	ATTTTAAA	1963	8	-	Nicotiana glutinos
Pos.gene1096.mRNA-1	ERE	ATTTTAAA	2017	8	+	Nicotiana glutinos
Pos.gene1096.mRNA-1	ERE	ATTTTAAA	2019	8	-	Nicotiana glutinos
Pos.gene1096.mRNA-1	O2-site	GATGATGTGG	1733	9	-	Zea mays	cis-acting regulatory element involved in zein metabolism regulation
Pos.gene1096.mRNA-1	ATCT-motif	AATCTAATCC	1581	9	+	Pisum sativum	part of a conserved DNA module involved in light responsiveness
Pos.gene1096.mRNA-1	Myb	TAACTG	810	6	+	Arabidopsis thaliana
Pos.gene1096.mRNA-1	Myb	CAACTG	1047	6	-	Arabidopsis thaliana
Pos.gene1096.mRNA-1	Myb	CAACTG	1270	6	-	Arabidopsis thaliana
Pos.gene1096.mRNA-1	Myb	TAACTG	2294	6	-	Arabidopsis thaliana
Pos.gene1096.mRNA-1	CAAT-box	CAAT	116	4	-	Nicotiana glutinosa
Pos.gene1096.mRNA-1	CAAT-box	CCAAT	124	5	+	Arabidopsis thaliana	common cis-acting element in promoter and enhancer regions
Pos.gene1096.mRNA-1	CAAT-box	CAAT	125	4	+	Nicotiana glutinosa
Pos.gene1096.mRNA-1	CAAT-box	CCAAT	137	5	-	Arabidopsis thaliana	common cis-acting element in promoter and enhancer regions
Pos.gene1096.mRNA-1	CAAT-box	CAAAT	156	5	+	Pisum sativum	common cis-acting element in promoter and enhancer regions
Pos.gene1096.mRNA-1	CAAT-box	CAAAT	210	5	-	Pisum sativum	common cis-acting element in promoter and enhancer regions
Pos.gene1096.mRNA-1	CAAT-box	CAAAT	222	5	+	Pisum sativum	common cis-acting element in promoter and enhancer regions
Pos.gene1096.mRNA-1	CAAT-box	CAAAT	244	5	+	Pisum sativum	common cis-acting element in promoter and enhancer regions
Pos.gene1096.mRNA-1	CAAT-box	CCAAT	351	5	+	Arabidopsis thaliana	common cis-acting element in promoter and enhancer regions
Pos.gene1096.mRNA-1	CAAT-box	CAAT	352	4	+	Nicotiana glutinosa
Pos.gene1096.mRNA-1	CAAT-box	CAAT	356	4	+	Nicotiana glutinosa
Pos.gene1096.mRNA-1	CAAT-box	CCAAT	388	5	-	Arabidopsis thaliana	common cis-acting element in promoter and enhancer regions
Pos.gene1096.mRNA-1	CAAT-box	CAAT	396	4	+	Nicotiana glutinosa
Pos.gene1096.mRNA-1	CAAT-box	CAAT	453	4	-	Nicotiana glutinosa
Pos.gene1096.mRNA-1	CAAT-box	CCAAT	557	5	-	Arabidopsis thaliana	common cis-acting element in promoter and enhancer regions
Pos.gene1096.mRNA-1	CAAT-box	CAAT	606	4	+	Nicotiana glutinosa
Pos.gene1096.mRNA-1	CAAT-box	CCAAT	655	5	+	Arabidopsis thaliana	common cis-acting element in promoter and enhancer regions
Pos.gene1096.mRNA-1	CAAT-box	CAAT	656	4	+	Nicotiana glutinosa
Pos.gene1096.mRNA-1	CAAT-box	CAAT	709	4	+	Nicotiana glutinosa
Pos.gene1096.mRNA-1	CAAT-box	CAAT	782	4	+	Nicotiana glutinosa
Pos.gene1096.mRNA-1	CAAT-box	CAAT	807	4	+	Nicotiana glutinosa
Pos.gene1096.mRNA-1	CAAT-box	CAAT	829	4	+	Nicotiana glutinosa
Pos.gene1096.mRNA-1	CAAT-box	CAAT	851	4	-	Nicotiana glutinosa
Pos.gene1096.mRNA-1	CAAT-box	CCAAT	861	5	+	Arabidopsis thaliana	common cis-acting element in promoter and enhancer regions
Pos.gene1096.mRNA-1	CAAT-box	CAAT	862	4	+	Nicotiana glutinosa
Pos.gene1096.mRNA-1	CAAT-box	CAAAT	864	5	-	Pisum sativum	common cis-acting element in promoter and enhancer regions
Pos.gene1096.mRNA-1	CAAT-box	CAAT	893	4	-	Nicotiana glutinosa
Pos.gene1096.mRNA-1	CAAT-box	CAAT	918	4	-	Nicotiana glutinosa
Pos.gene1096.mRNA-1	CAAT-box	CAAT	967	4	-	Nicotiana glutinosa
Pos.gene1096.mRNA-1	CAAT-box	CAAT	978	4	-	Nicotiana glutinosa
Pos.gene1096.mRNA-1	CAAT-box	CAAT	996	4	-	Nicotiana glutinosa
Pos.gene1096.mRNA-1	CAAT-box	CAAT	1072	4	+	Nicotiana glutinosa
Pos.gene1096.mRNA-1	CAAT-box	CAAT	1088	4	-	Nicotiana glutinosa
Pos.gene1096.mRNA-1	CAAT-box	CAAAT	1185	5	+	Pisum sativum	common cis-acting element in promoter and enhancer regions
Pos.gene1096.mRNA-1	CAAT-box	CAAT	1306	4	-	Nicotiana glutinosa
Pos.gene1096.mRNA-1	CAAT-box	CAAT	1315	4	+	Nicotiana glutinosa
Pos.gene1096.mRNA-1	CAAT-box	CAAT	1330	4	-	Nicotiana glutinosa
Pos.gene1096.mRNA-1	CAAT-box	CAAT	1474	4	+	Nicotiana glutinosa
Pos.gene1096.mRNA-1	CAAT-box	CAAT	1481	4	-	Nicotiana glutinosa
Pos.gene1096.mRNA-1	CAAT-box	CAAAT	1598	5	-	Pisum sativum	common cis-acting element in promoter and enhancer regions
Pos.gene1096.mRNA-1	CAAT-box	CAAT	1785	4	+	Nicotiana glutinosa
Pos.gene1096.mRNA-1	CAAT-box	CAAAT	1794	5	+	Pisum sativum	common cis-acting element in promoter and enhancer regions
Pos.gene1096.mRNA-1	CAAT-box	CAAT	1852	4	-	Nicotiana glutinosa
Pos.gene1096.mRNA-1	CAAT-box	CCAAT	1954	5	+	Arabidopsis thaliana	common cis-acting element in promoter and enhancer regions
Pos.gene1096.mRNA-1	CAAT-box	CAAT	1955	4	+	Nicotiana glutinosa
Pos.gene1096.mRNA-1	CAAT-box	CAAT	2058	4	+	Nicotiana glutinosa
Pos.gene1096.mRNA-1	CAAT-box	CAAT	2093	4	+	Nicotiana glutinosa
Pos.gene1096.mRNA-1	CAAT-box	CAAAT	2109	5	+	Pisum sativum	common cis-acting element in promoter and enhancer regions
Pos.gene1096.mRNA-1	CAAT-box	CAAAT	2193	5	+	Pisum sativum	common cis-acting element in promoter and enhancer regions
Pos.gene1096.mRNA-1	CAAT-box	CAAT	2204	4	+	Nicotiana glutinosa
Pos.gene1096.mRNA-1	CCAAT-box	CAACGG	1620	6	-	Hordeum vulgare	MYBHv1 binding site
Pos.gene1096.mRNA-1	TCCC-motif	TCTCCCT	741	7	+	Spinacia oleracea	part of a light responsive element
Pos.gene1096.mRNA-1	TCA-element	CCATCTTTTT	1217	9	+	Nicotiana tabacum	cis-acting element involved in salicylic acid responsiveness
Pos.gene1096.mRNA-1	A-box	CCGTCC	2311	6	+	Petroselinum crispum	cis-acting regulatory element
Pos.gene14916.mRNA-1	MYC	CATTTG	1231	6	+	Arabidopsis thaliana
Pos.gene14916.mRNA-1	MYC	CATTTG	1243	6	+	Arabidopsis thaliana
Pos.gene14916.mRNA-1	ATCT-motif	AATCTAATCC	1070	9	-	Pisum sativum	part of a conserved DNA module involved in light responsiveness
Pos.gene14916.mRNA-1	as-1	TGACG	945	5	+	Arabidopsis thaliana
Pos.gene14916.mRNA-1	TCT-motif	TCTTAC	463	6	-	Arabidopsis thaliana	part of a light responsive element
Pos.gene14916.mRNA-1	CAAT-box	CAAT	94	4	+	Nicotiana glutinosa
Pos.gene14916.mRNA-1	CAAT-box	CAAT	120	4	+	Nicotiana glutinosa
Pos.gene14916.mRNA-1	CAAT-box	CAAT	133	4	+	Nicotiana glutinosa
Pos.gene14916.mRNA-1	CAAT-box	CAAT	190	4	+	Nicotiana glutinosa
Pos.gene14916.mRNA-1	CAAT-box	CAAAT	202	5	-	Pisum sativum	common cis-acting element in promoter and enhancer regions
Pos.gene14916.mRNA-1	CAAT-box	CAAAT	346	5	-	Pisum sativum	common cis-acting element in promoter and enhancer regions
Pos.gene14916.mRNA-1	CAAT-box	CAAAT	362	5	-	Pisum sativum	common cis-acting element in promoter and enhancer regions
Pos.gene14916.mRNA-1	CAAT-box	CAAT	374	4	+	Nicotiana glutinosa
Pos.gene14916.mRNA-1	CAAT-box	CCAAT	383	5	+	Arabidopsis thaliana	common cis-acting element in promoter and enhancer regions
Pos.gene14916.mRNA-1	CAAT-box	CAAT	384	4	+	Nicotiana glutinosa
Pos.gene14916.mRNA-1	CAAT-box	CCAAT	393	5	-	Arabidopsis thaliana	common cis-acting element in promoter and enhancer regions
Pos.gene14916.mRNA-1	CAAT-box	CAAAT	652	5	-	Pisum sativum	common cis-acting element in promoter and enhancer regions
Pos.gene14916.mRNA-1	CAAT-box	CAAAT	748	5	+	Pisum sativum	common cis-acting element in promoter and enhancer regions
Pos.gene14916.mRNA-1	CAAT-box	CAAT	904	4	-	Nicotiana glutinosa
Pos.gene14916.mRNA-1	CAAT-box	CAAT	1021	4	-	Nicotiana glutinosa
Pos.gene14916.mRNA-1	CAAT-box	CAAT	1042	4	-	Nicotiana glutinosa
Pos.gene14916.mRNA-1	CAAT-box	CAAT	1132	4	+	Nicotiana glutinosa
Pos.gene14916.mRNA-1	CAAT-box	CCAAT	1206	5	-	Arabidopsis thaliana	common cis-acting element in promoter and enhancer regions
Pos.gene14916.mRNA-1	CAAT-box	CAAT	1216	4	-	Nicotiana glutinosa
Pos.gene14916.mRNA-1	CAAT-box	CAAAT	1232	5	-	Pisum sativum	common cis-acting element in promoter and enhancer regions
Pos.gene14916.mRNA-1	CAAT-box	CAAAT	1244	5	-	Pisum sativum	common cis-acting element in promoter and enhancer regions
Pos.gene14916.mRNA-1	CAAT-box	CAAAT	1284	5	-	Pisum sativum	common cis-acting element in promoter and enhancer regions
Pos.gene14916.mRNA-1	CAAT-box	CAAAT	1306	5	-	Pisum sativum	common cis-acting element in promoter and enhancer regions
Pos.gene14916.mRNA-1	CAAT-box	CAAT	2021	4	-	Nicotiana glutinosa
Pos.gene14916.mRNA-1	CAAT-box	CAAT	2042	4	-	Nicotiana glutinosa
Pos.gene14916.mRNA-1	CAAT-box	CAAAT	2150	5	-	Pisum sativum	common cis-acting element in promoter and enhancer regions
Pos.gene14916.mRNA-1	CAAT-box	CAAT	2285	4	+	Nicotiana glutinosa
Pos.gene14916.mRNA-1	CAAT-box	CCAAT	2295	5	-	Arabidopsis thaliana	common cis-acting element in promoter and enhancer regions
Pos.gene14916.mRNA-1	CAAT-box	CAAT	2335	4	+	Nicotiana glutinosa
Pos.gene14916.mRNA-1	CAAT-box	CAAAT	2386	5	+	Pisum sativum	common cis-acting element in promoter and enhancer regions
Pos.gene14916.mRNA-1	CAAT-box	CAAT	2437	4	-	Nicotiana glutinosa
Pos.gene14916.mRNA-1	CAAT-box	CAAT	2455	4	-	Nicotiana glutinosa
Pos.gene14916.mRNA-1	CAAT-box	CAAAT	2507	5	-	Pisum sativum	common cis-acting element in promoter and enhancer regions
Pos.gene14916.mRNA-1	AT~TATA-box	TATATA	43	6	+	Arabidopsis thaliana
Pos.gene14916.mRNA-1	AT~TATA-box	TATATA	564	6	+	Arabidopsis thaliana
Pos.gene14916.mRNA-1	AT~TATA-box	TATATA	2037	6	-	Arabidopsis thaliana
Pos.gene14916.mRNA-1	AT~TATA-box	TATATA	2307	6	-	Arabidopsis thaliana
Pos.gene14916.mRNA-1	AT~TATA-box	TATATA	2355	6	-	Arabidopsis thaliana
Pos.gene14916.mRNA-1	Myb	TAACTG	76	6	-	Arabidopsis thaliana
Pos.gene14916.mRNA-1	LAMP-element	CTTTATCA	54	8	-	Pisum sativum	part of a light responsive element
Pos.gene14916.mRNA-1	TC-rich repeats	ATTCTCTAAC	960	9	-	Nicotiana tabacum	cis-acting element involved in defense and stress responsiveness
Pos.gene14916.mRNA-1	TC-rich repeats	GTTTTCTTAC	2128	9	+	Nicotiana tabacum	cis-acting element involved in defense and stress responsiveness
Pos.gene14916.mRNA-1	TCA-element	CCATCTTTTT	2400	9	-	Nicotiana tabacum	cis-acting element involved in salicylic acid responsiveness
Pos.gene14916.mRNA-1	MRE	AACCTAA	1104	7	+	Petroselinum crispum	MYB binding site involved in light responsiveness
Pos.gene14916.mRNA-1	AAGAA-motif	GAAAGAA	196	7	+	Avena sativa
Pos.gene14916.mRNA-1	AAGAA-motif	GAAAGAA	2131	7	-	Avena sativa
Pos.gene14916.mRNA-1	Unnamed__1	CGTGG	138	5	-	Zea mays
Pos.gene14916.mRNA-1	STRE	AGGGG	926	5	+	Arabidopsis thaliana
Pos.gene14916.mRNA-1	STRE	AGGGG	2159	5	-	Arabidopsis thaliana
Pos.gene14916.mRNA-1	STRE	AGGGG	2203	5	+	Arabidopsis thaliana
Pos.gene14916.mRNA-1	STRE	AGGGG	2247	5	-	Arabidopsis thaliana
Pos.gene14916.mRNA-1	AC-I	(T/C)C(T/C)(C/T)ACC(T/C)ACC	458	8.5	-	Phaseolus vulgaris
Pos.gene14916.mRNA-1	MYB	TAACCA	914	6	-	Arabidopsis thaliana
Pos.gene14916.mRNA-1	MYB	CAACAG	999	6	-	Arabidopsis thaliana
Pos.gene14916.mRNA-1	MYB	TAACCA	1208	6	-	Arabidopsis thaliana
Pos.gene14916.mRNA-1	MYB	TAACCA	2273	6	-	Arabidopsis thaliana
Pos.gene14916.mRNA-1	MYB	CAACCA	2479	6	-	Arabidopsis thaliana
Pos.gene14916.mRNA-1	Myc	TCTCTTA	2443	7	-	Arabidopsis thaliana
Pos.gene14916.mRNA-1	P-box	CCTTTTG	2030	7	+	Oryza sativa	gibberellin-responsive element
Pos.gene14916.mRNA-1	CTAG-motif	ACTAGCAGAA	353	9	+	Avena sativa
Pos.gene14916.mRNA-1	G-Box	CACGTT	759	6	+	Pisum sativum	cis-acting regulatory element involved in light responsiveness
Pos.gene14916.mRNA-1		motif_sequence	20	4	-	organism	short_function
Pos.gene14916.mRNA-1		motif_sequence	264	4	-	organism	short_function
Pos.gene14916.mRNA-1		motif_sequence	386	4	+	organism	short_function
Pos.gene14916.mRNA-1		motif_sequence	682	4	-	organism	short_function
Pos.gene14916.mRNA-1		motif_sequence	839	4	+	organism	short_function
Pos.gene14916.mRNA-1		motif_sequence	909	4	-	organism	short_function
Pos.gene14916.mRNA-1		motif_sequence	1049	4	+	organism	short_function
Pos.gene14916.mRNA-1		motif_sequence	1200	4	+	organism	short_function
Pos.gene14916.mRNA-1		motif_sequence	1202	4	-	organism	short_function
Pos.gene14916.mRNA-1		motif_sequence	2250	4	+	organism	short_function
Pos.gene14916.mRNA-1		motif_sequence	2287	4	+	organism	short_function
Pos.gene14916.mRNA-1		motif_sequence	2417	4	-	organism	short_function
Pos.gene14916.mRNA-1		motif_sequence	2484	4	-	organism	short_function
Pos.gene14916.mRNA-1	TATA-box	ATTATA	41	6	+	Brassica napus	core promoter element around -30 of transcription start
Pos.gene14916.mRNA-1	TATA-box	TATATAA	42	7	-	Arabidopsis thaliana	core promoter element around -30 of transcription start
Pos.gene14916.mRNA-1	TATA-box	TATATA	43	6	+	Arabidopsis thaliana	core promoter element around -30 of transcription start
Pos.gene14916.mRNA-1	TATA-box	ATATAT	44	6	+	Brassica napus	core promoter element around -30 of transcription start
Pos.gene14916.mRNA-1	TATA-box	TATA	45	4	+	Arabidopsis thaliana	core promoter element around -30 of transcription start
Pos.gene14916.mRNA-1	TATA-box	TATAA	153	5	-	Arabidopsis thaliana	core promoter element around -30 of transcription start
Pos.gene14916.mRNA-1	TATA-box	TATA	154	4	+	Arabidopsis thaliana	core promoter element around -30 of transcription start
Pos.gene14916.mRNA-1	TATA-box	TATAAAA	163	7	-	Pisum sativum	core promoter element around -30 of transcription start
Pos.gene14916.mRNA-1	TATA-box	TATAAA	164	6	-	Helianthus annuus	core promoter element around -30 of transcription start
Pos.gene14916.mRNA-1	TATA-box	TATAA	165	5	-	Arabidopsis thaliana	core promoter element around -30 of transcription start
Pos.gene14916.mRNA-1	TATA-box	TATA	166	4	+	Arabidopsis thaliana	core promoter element around -30 of transcription start
Pos.gene14916.mRNA-1	TATA-box	TATTTAAA	503	8	-	Arabidopsis thaliana	core promoter element around -30 of transcription start
Pos.gene14916.mRNA-1	TATA-box	TATATAA	563	7	-	Arabidopsis thaliana	core promoter element around -30 of transcription start
Pos.gene14916.mRNA-1	TATA-box	TATATA	564	6	+	Arabidopsis thaliana	core promoter element around -30 of transcription start
Pos.gene14916.mRNA-1	TATA-box	ATATAA	565	6	+	Brassica oleracea	core promoter element around -30 of transcription start
Pos.gene14916.mRNA-1	TATA-box	TATA	566	4	+	Arabidopsis thaliana	core promoter element around -30 of transcription start
Pos.gene14916.mRNA-1	TATA-box	TATA	643	4	+	Arabidopsis thaliana	core promoter element around -30 of transcription start
Pos.gene14916.mRNA-1	TATA-box	TATA	797	4	+	Arabidopsis thaliana	core promoter element around -30 of transcription start
Pos.gene14916.mRNA-1	TATA-box	TATAAAT	1167	7	-	Brassica juncea	core promoter element around -30 of transcription start
Pos.gene14916.mRNA-1	TATA-box	TATAAA	1168	6	-	Helianthus annuus	core promoter element around -30 of transcription start
Pos.gene14916.mRNA-1	TATA-box	TATAA	1169	5	-	Arabidopsis thaliana	core promoter element around -30 of transcription start
Pos.gene14916.mRNA-1	TATA-box	TATA	1170	4	+	Arabidopsis thaliana	core promoter element around -30 of transcription start
Pos.gene14916.mRNA-1	TATA-box	TACATAAA	1186	8	-	Oryza sativa	core promoter element around -30 of transcription start
Pos.gene14916.mRNA-1	TATA-box	ATTATA	1256	6	+	Brassica napus	core promoter element around -30 of transcription start
Pos.gene14916.mRNA-1	TATA-box	TATAA	1257	5	-	Arabidopsis thaliana	core promoter element around -30 of transcription start
Pos.gene14916.mRNA-1	TATA-box	TATA	1258	4	+	Arabidopsis thaliana	core promoter element around -30 of transcription start
Pos.gene14916.mRNA-1	TATA-box	TACAAAA	1357	7	-	Oryza sativa	core promoter element around -30 of transcription start
Pos.gene14916.mRNA-1	TATA-box	TACATAAA	1904	8	-	Oryza sativa	core promoter element around -30 of transcription start
Pos.gene14916.mRNA-1	TATA-box	TATAAA	2016	6	-	Helianthus annuus	core promoter element around -30 of transcription start
Pos.gene14916.mRNA-1	TATA-box	TATAA	2017	5	-	Arabidopsis thaliana	core promoter element around -30 of transcription start
Pos.gene14916.mRNA-1	TATA-box	TATA	2018	4	-	Arabidopsis thaliana	core promoter element around -30 of transcription start
Pos.gene14916.mRNA-1	TATA-box	TACAAAA	2032	7	-	Oryza sativa	core promoter element around -30 of transcription start
Pos.gene14916.mRNA-1	TATA-box	TATACA	2035	6	-	Helianthus annuus	core promoter element around -30 of transcription start
Pos.gene14916.mRNA-1	TATA-box	TATATA	2037	6	-	Arabidopsis thaliana	core promoter element around -30 of transcription start
Pos.gene14916.mRNA-1	TATA-box	ATATAT	2038	6	-	Brassica napus	core promoter element around -30 of transcription start
Pos.gene14916.mRNA-1	TATA-box	TATA	2039	4	-	Arabidopsis thaliana	core promoter element around -30 of transcription start
Pos.gene14916.mRNA-1	TATA-box	TATAA	2163	5	-	Arabidopsis thaliana	core promoter element around -30 of transcription start
Pos.gene14916.mRNA-1	TATA-box	TATA	2164	4	-	Arabidopsis thaliana	core promoter element around -30 of transcription start
Pos.gene14916.mRNA-1	TATA-box	TATA	2225	4	-	Arabidopsis thaliana	core promoter element around -30 of transcription start
Pos.gene14916.mRNA-1	TATA-box	ATATAT	2306	6	-	Brassica napus	core promoter element around -30 of transcription start
Pos.gene14916.mRNA-1	TATA-box	TATATA	2307	6	-	Arabidopsis thaliana	core promoter element around -30 of transcription start
Pos.gene14916.mRNA-1	TATA-box	TATA	2309	4	-	Arabidopsis thaliana	core promoter element around -30 of transcription start
Pos.gene14916.mRNA-1	TATA-box	taTATAAAtc	2351	9	-	Arabidopsis thaliana	core promoter element around -30 of transcription start
Pos.gene14916.mRNA-1	TATA-box	TATATA	2355	6	-	Arabidopsis thaliana	core promoter element around -30 of transcription start
Pos.gene14916.mRNA-1	TATA-box	ATATAT	2356	6	-	Brassica napus	core promoter element around -30 of transcription start
Pos.gene14916.mRNA-1	TATA-box	TATA	2357	4	-	Arabidopsis thaliana	core promoter element around -30 of transcription start
Pos.gene14916.mRNA-1	MYB-like sequence	TAACCA	914	6	-	Arabidopsis thaliana
Pos.gene14916.mRNA-1	MYB-like sequence	TAACCA	1208	6	-	Arabidopsis thaliana
Pos.gene14916.mRNA-1	MYB-like sequence	TAACCA	2273	6	-	Arabidopsis thaliana
Pos.gene14916.mRNA-1	ERE	ATTTCATA	882	8	-	Nicotiana glutinos
Pos.gene14916.mRNA-1	GARE-motif	TCTGTTG	998	7	+	Brassica oleracea	gibberellin-responsive element
Pos.gene14916.mRNA-1	G-box	TAACACGTAG	442	9	-	Brassica oleracea	cis-acting regulatory element involved in light responsiveness
Pos.gene14916.mRNA-1	G-box	CACGAC	806	6	+	Zea mays	cis-acting regulatory element involved in light responsiveness
Pos.gene14916.mRNA-1	WRE3	CCACCT	2049	6	+	Pisum sativum
Pos.gene14916.mRNA-1	AE-box	AGAAACAA	2509	8	-	Arabidopsis thaliana	part of a module for light response
Pos.gene14916.mRNA-1	CGTCA-motif	CGTCA	945	5	-	Hordeum vulgare	cis-acting regulatory element involved in the MeJA-responsiveness
Pos.gene14916.mRNA-1	Myb-binding site	CAACAG	999	6	-	Nicotiana tabacum
Pos.gene14916.mRNA-1	TCA	TCATCTTCAT	2415	9	-	Pisum sativum
Pos.gene14916.mRNA-1	Box 4	ATTAAT	2465	6	-	Petroselinum crispum	part of a conserved DNA module involved in light responsiveness
Pos.gene14916.mRNA-1	ARE	AAACCA	480	6	+	Zea mays	cis-acting regulatory element essential for the anaerobic induction
Pos.gene14916.mRNA-1	ARE	AAACCA	2102	6	-	Zea mays	cis-acting regulatory element essential for the anaerobic induction
Pos.gene14916.mRNA-1	ABRE	ACGTG	759	5	-	Arabidopsis thaliana	cis-acting element involved in the abscisic acid responsiveness
Pos.gene14916.mRNA-1	Unnamed__4	CTCC	439	4	+	Petroselinum hortense
Pos.gene14916.mRNA-1	Unnamed__4	CTCC	813	4	+	Petroselinum hortense
Pos.gene14916.mRNA-1	Unnamed__4	CTCC	929	4	-	Petroselinum hortense
Pos.gene14916.mRNA-1	Unnamed__4	CTCC	1087	4	-	Petroselinum hortense
Pos.gene14916.mRNA-1	Unnamed__4	CTCC	1278	4	-	Petroselinum hortense
Pos.gene14916.mRNA-1	Unnamed__4	CTCC	2094	4	-	Petroselinum hortense
Pos.gene14916.mRNA-1	Unnamed__4	CTCC	2156	4	+	Petroselinum hortense
Pos.gene14916.mRNA-1	Unnamed__4	CTCC	2170	4	+	Petroselinum hortense
Pos.gene14916.mRNA-1	Unnamed__4	CTCC	2181	4	-	Petroselinum hortense
Pos.gene14916.mRNA-1	Unnamed__4	CTCC	2206	4	-	Petroselinum hortense
Pos.gene14916.mRNA-1	GT1-motif	GGTTAA	79	6	-	Arabidopsis thaliana	light responsive element
Pos.gene14916.mRNA-1	GT1-motif	GGTTAA	915	6	+	Arabidopsis thaliana	light responsive element
Pos.gene14916.mRNA-1	GT1-motif	GGTTAA	2025	6	-	Arabidopsis thaliana	light responsive element
Pos.gene14916.mRNA-1	TGACG-motif	TGACG	945	5	+	Hordeum vulgare	cis-acting regulatory element involved in the MeJA-responsiveness
Pos.gene14916.mRNA-1	CARE	CAACTCCC	928	8	-	Oryza sativa
Pos.gene160.mRNA-1	Unnamed__2	AACCTAACCT	2260	10	+	Petroselinum hortense
Pos.gene160.mRNA-1	ABRE	CACGTG	1481	6	-	Arabidopsis thaliana	cis-acting element involved in the abscisic acid responsiveness
Pos.gene160.mRNA-1	ABRE	ACGTG	1482	5	+	Arabidopsis thaliana	cis-acting element involved in the abscisic acid responsiveness
Pos.gene160.mRNA-1	ABRE	CACGTG	1909	6	-	Arabidopsis thaliana	cis-acting element involved in the abscisic acid responsiveness
Pos.gene160.mRNA-1	ABRE	ACGTG	1910	5	+	Arabidopsis thaliana	cis-acting element involved in the abscisic acid responsiveness
Pos.gene160.mRNA-1	Box 4	ATTAAT	1233	6	+	Petroselinum crispum	part of a conserved DNA module involved in light responsiveness
Pos.gene160.mRNA-1	ARE	AAACCA	1853	6	-	Zea mays	cis-acting regulatory element essential for the anaerobic induction
Pos.gene160.mRNA-1	ARE	AAACCA	1897	6	-	Zea mays	cis-acting regulatory element essential for the anaerobic induction
Pos.gene160.mRNA-1	GCN4_motif	TGAGTCA	1225	7	+	Oryza sativa	cis-regulatory element involved in endosperm expression
Pos.gene160.mRNA-1	GCN4_motif	TGAGTCA	1238	7	-	Oryza sativa	cis-regulatory element involved in endosperm expression
Pos.gene160.mRNA-1	TGACG-motif	TGACG	1965	5	-	Hordeum vulgare	cis-acting regulatory element involved in the MeJA-responsiveness
Pos.gene160.mRNA-1	GT1-motif	GGTTAA	236	6	+	Arabidopsis thaliana	light responsive element
Pos.gene160.mRNA-1	GT1-motif	GGTTAAT	1245	7	+	Avena sativa	light responsive element
Pos.gene160.mRNA-1	DRE core	GCCGAC	1402	6	-	Arabidopsis thaliana
Pos.gene160.mRNA-1	Unnamed__4	CTCC	67	4	-	Petroselinum hortense
Pos.gene160.mRNA-1	Unnamed__4	CTCC	96	4	-	Petroselinum hortense
Pos.gene160.mRNA-1	Unnamed__4	CTCC	104	4	-	Petroselinum hortense
Pos.gene160.mRNA-1	Unnamed__4	CTCC	116	4	-	Petroselinum hortense
Pos.gene160.mRNA-1	Unnamed__4	CTCC	123	4	-	Petroselinum hortense
Pos.gene160.mRNA-1	Unnamed__4	CTCC	126	4	-	Petroselinum hortense
Pos.gene160.mRNA-1	Unnamed__4	CTCC	220	4	-	Petroselinum hortense
Pos.gene160.mRNA-1	Unnamed__4	CTCC	276	4	-	Petroselinum hortense
Pos.gene160.mRNA-1	Unnamed__4	CTCC	1713	4	+	Petroselinum hortense
Pos.gene160.mRNA-1	Unnamed__4	CTCC	1747	4	-	Petroselinum hortense
Pos.gene160.mRNA-1	Unnamed__4	CTCC	1769	4	+	Petroselinum hortense
Pos.gene160.mRNA-1	Unnamed__4	CTCC	1776	4	+	Petroselinum hortense
Pos.gene160.mRNA-1	Unnamed__4	CTCC	2055	4	+	Petroselinum hortense
Pos.gene160.mRNA-1	Unnamed__4	CTCC	2130	4	+	Petroselinum hortense
Pos.gene160.mRNA-1	Unnamed__4	CTCC	2147	4	-	Petroselinum hortense
Pos.gene160.mRNA-1	Unnamed__4	CTCC	2154	4	+	Petroselinum hortense
Pos.gene160.mRNA-1	Unnamed__4	CTCC	2238	4	+	Petroselinum hortense
Pos.gene160.mRNA-1	Unnamed__4	CTCC	2510	4	-	Petroselinum hortense
Pos.gene160.mRNA-1	G-box	CACGTG	1481	6	-	Arabidopsis thaliana	cis-acting regulatory element involved in light responsiveness
Pos.gene160.mRNA-1	G-box	CACGAC	1691	6	+	Zea mays	cis-acting regulatory element involved in light responsiveness
Pos.gene160.mRNA-1	G-box	TAACACGTAG	1741	9	+	Brassica oleracea	cis-acting regulatory element involved in light responsiveness
Pos.gene160.mRNA-1	G-box	GCCACGTGGA	1907	9	+	Arabidopsis thaliana	cis-acting regulatory element involved in light responsiveness
Pos.gene160.mRNA-1	G-box	CACGTG	1909	6	-	Arabidopsis thaliana	cis-acting regulatory element involved in light responsiveness
Pos.gene160.mRNA-1	Sp1	GGGCGG	1877	6	-	Oryza sativa	light responsive element
Pos.gene160.mRNA-1	circadian	CAAAGATATC	1137	9	+	Lycopersicon esculentum	cis-acting regulatory element involved in circadian control
Pos.gene160.mRNA-1	Myb-binding site	CAACAG	1387	6	+	Nicotiana tabacum
Pos.gene160.mRNA-1	Myb-binding site	CAACAG	1796	6	+	Nicotiana tabacum
Pos.gene160.mRNA-1	CGTCA-motif	CGTCA	1965	5	+	Hordeum vulgare	cis-acting regulatory element involved in the MeJA-responsiveness
Pos.gene160.mRNA-1	TCA	TCATCTTCAT	332	9	-	Pisum sativum
Pos.gene160.mRNA-1	STRE	AGGGG	575	5	+	Arabidopsis thaliana
Pos.gene160.mRNA-1	STRE	AGGGG	743	5	+	Arabidopsis thaliana
Pos.gene160.mRNA-1	STRE	AGGGG	902	5	+	Arabidopsis thaliana
Pos.gene160.mRNA-1	STRE	AGGGG	1771	5	-	Arabidopsis thaliana
Pos.gene160.mRNA-1	STRE	AGGGG	1800	5	+	Arabidopsis thaliana
Pos.gene160.mRNA-1	STRE	AGGGG	2144	5	+	Arabidopsis thaliana
Pos.gene160.mRNA-1	STRE	AGGGG	2441	5	-	Arabidopsis thaliana
Pos.gene160.mRNA-1	Unnamed__1	GAATTTAATTAA	427	11	+	Glycine max	60K protein binding site
Pos.gene160.mRNA-1	Unnamed__1	GAATTTAATTAA	431	11	-	Glycine max	60K protein binding site
Pos.gene160.mRNA-1	Unnamed__1	CGTGG	1867	5	-	Zea mays
Pos.gene160.mRNA-1	Unnamed__1	CGTGG	1911	5	+	Zea mays
Pos.gene160.mRNA-1	Unnamed__1	CGTGG	2057	5	-	Zea mays
Pos.gene160.mRNA-1	MYB	TAACCA	897	6	+	Arabidopsis thaliana
Pos.gene160.mRNA-1	MYB	CAACAG	1387	6	+	Arabidopsis thaliana
Pos.gene160.mRNA-1	MYB	TAACCA	1466	6	-	Arabidopsis thaliana
Pos.gene160.mRNA-1	MYB	TAACCA	1472	6	+	Arabidopsis thaliana
Pos.gene160.mRNA-1	MYB	TAACCA	1529	6	+	Arabidopsis thaliana
Pos.gene160.mRNA-1	MYB	CAACAG	1796	6	+	Arabidopsis thaliana
Pos.gene160.mRNA-1	MYB	TAACCA	2333	6	-	Arabidopsis thaliana
Pos.gene160.mRNA-1		motif_sequence	116	4	-	organism	short_function
Pos.gene160.mRNA-1		motif_sequence	142	4	-	organism	short_function
Pos.gene160.mRNA-1		motif_sequence	205	4	-	organism	short_function
Pos.gene160.mRNA-1		motif_sequence	276	4	-	organism	short_function
Pos.gene160.mRNA-1		motif_sequence	323	4	-	organism	short_function
Pos.gene160.mRNA-1		motif_sequence	337	4	-	organism	short_function
Pos.gene160.mRNA-1		motif_sequence	384	4	-	organism	short_function
Pos.gene160.mRNA-1		motif_sequence	659	4	+	organism	short_function
Pos.gene160.mRNA-1		motif_sequence	1084	4	-	organism	short_function
Pos.gene160.mRNA-1		motif_sequence	1260	4	+	organism	short_function
Pos.gene160.mRNA-1		motif_sequence	1298	4	+	organism	short_function
Pos.gene160.mRNA-1		motif_sequence	1505	4	-	organism	short_function
Pos.gene160.mRNA-1		motif_sequence	1571	4	+	organism	short_function
Pos.gene160.mRNA-1		motif_sequence	1774	4	+	organism	short_function
Pos.gene160.mRNA-1		motif_sequence	1951	4	-	organism	short_function
Pos.gene160.mRNA-1		motif_sequence	2309	4	-	organism	short_function
Pos.gene160.mRNA-1	MYB-like sequence	TAACCA	897	6	+	Arabidopsis thaliana
Pos.gene160.mRNA-1	MYB-like sequence	TAACCA	1466	6	-	Arabidopsis thaliana
Pos.gene160.mRNA-1	MYB-like sequence	TAACCA	1472	6	+	Arabidopsis thaliana
Pos.gene160.mRNA-1	MYB-like sequence	TAACCA	1529	6	+	Arabidopsis thaliana
Pos.gene160.mRNA-1	MYB-like sequence	TAACCA	2333	6	-	Arabidopsis thaliana
Pos.gene160.mRNA-1	TATA-box	TATAAAT	439	7	-	Brassica juncea	core promoter element around -30 of transcription start
Pos.gene160.mRNA-1	TATA-box	TATAAA	440	6	-	Helianthus annuus	core promoter element around -30 of transcription start
Pos.gene160.mRNA-1	TATA-box	TATAA	441	5	-	Arabidopsis thaliana	core promoter element around -30 of transcription start
Pos.gene160.mRNA-1	TATA-box	TATA	442	4	+	Arabidopsis thaliana	core promoter element around -30 of transcription start
Pos.gene160.mRNA-1	TATA-box	TATA	476	4	+	Arabidopsis thaliana	core promoter element around -30 of transcription start
Pos.gene160.mRNA-1	TATA-box	TACAAAA	582	7	-	Oryza sativa	core promoter element around -30 of transcription start
Pos.gene160.mRNA-1	TATA-box	TACAAAA	822	7	-	Oryza sativa	core promoter element around -30 of transcription start
Pos.gene160.mRNA-1	TATA-box	TATAAAA	892	7	-	Pisum sativum	core promoter element around -30 of transcription start
Pos.gene160.mRNA-1	TATA-box	TATAAA	893	6	-	Helianthus annuus	core promoter element around -30 of transcription start
Pos.gene160.mRNA-1	TATA-box	TATAA	894	5	-	Arabidopsis thaliana	core promoter element around -30 of transcription start
Pos.gene160.mRNA-1	TATA-box	TATA	895	4	+	Arabidopsis thaliana	core promoter element around -30 of transcription start
Pos.gene160.mRNA-1	TATA-box	TATA	992	4	+	Arabidopsis thaliana	core promoter element around -30 of transcription start
Pos.gene160.mRNA-1	TATA-box	ATTATA	1097	6	+	Brassica napus	core promoter element around -30 of transcription start
Pos.gene160.mRNA-1	TATA-box	TATAA	1098	5	-	Arabidopsis thaliana	core promoter element around -30 of transcription start
Pos.gene160.mRNA-1	TATA-box	TATA	1099	4	+	Arabidopsis thaliana	core promoter element around -30 of transcription start
Pos.gene160.mRNA-1	TATA-box	TATAAATA	1160	8	-	Daucus carota	core promoter element around -30 of transcription start
Pos.gene160.mRNA-1	TATA-box	TATAAAT	1161	7	-	Brassica juncea	core promoter element around -30 of transcription start
Pos.gene160.mRNA-1	TATA-box	TATAAA	1162	6	-	Helianthus annuus	core promoter element around -30 of transcription start
Pos.gene160.mRNA-1	TATA-box	TATAA	1163	5	-	Arabidopsis thaliana	core promoter element around -30 of transcription start
Pos.gene160.mRNA-1	TATA-box	TATA	1164	4	+	Arabidopsis thaliana	core promoter element around -30 of transcription start
Pos.gene160.mRNA-1	TATA-box	taTATAAAtc	1369	9	-	Arabidopsis thaliana	core promoter element around -30 of transcription start
Pos.gene160.mRNA-1	TATA-box	TATAAAT	1370	7	-	Brassica juncea	core promoter element around -30 of transcription start
Pos.gene160.mRNA-1	TATA-box	TATAAA	1371	6	-	Helianthus annuus	core promoter element around -30 of transcription start
Pos.gene160.mRNA-1	TATA-box	TATAA	1372	5	-	Arabidopsis thaliana	core promoter element around -30 of transcription start
Pos.gene160.mRNA-1	TATA-box	TATA	1373	4	-	Arabidopsis thaliana	core promoter element around -30 of transcription start
Pos.gene160.mRNA-1	TATA-box	TATAA	1469	5	-	Arabidopsis thaliana	core promoter element around -30 of transcription start
Pos.gene160.mRNA-1	TATA-box	TATA	1470	4	-	Arabidopsis thaliana	core promoter element around -30 of transcription start
Pos.gene160.mRNA-1	TATA-box	TATA	1581	4	-	Arabidopsis thaliana	core promoter element around -30 of transcription start
Pos.gene160.mRNA-1	TATA-box	ccTATAAAaa	1607	9	-	Arabidopsis thaliana	core promoter element around -30 of transcription start
Pos.gene160.mRNA-1	TATA-box	TATA	1928	4	-	Arabidopsis thaliana	core promoter element around -30 of transcription start
Pos.gene160.mRNA-1	TATA-box	ATTATA	2066	6	+	Brassica napus	core promoter element around -30 of transcription start
Pos.gene160.mRNA-1	TATA-box	TATAA	2067	5	-	Arabidopsis thaliana	core promoter element around -30 of transcription start
Pos.gene160.mRNA-1	TATA-box	TATA	2068	4	-	Arabidopsis thaliana	core promoter element around -30 of transcription start
Pos.gene160.mRNA-1	G-Box	CACGTG	1481	6	-	Pisum sativum	cis-acting regulatory element involved in light responsiveness
Pos.gene160.mRNA-1	G-Box	CACGTG	1909	6	-	Pisum sativum	cis-acting regulatory element involved in light responsiveness
Pos.gene160.mRNA-1	ERE	ATTTTAAA	968	8	-	Nicotiana glutinos
Pos.gene160.mRNA-1	ERE	ATTTTAAA	1105	8	+	Nicotiana glutinos
Pos.gene160.mRNA-1	ERE	ATTTTAAA	2290	8	-	Nicotiana glutinos
Pos.gene160.mRNA-1	MYC	CATTTG	799	6	-	Arabidopsis thaliana
Pos.gene160.mRNA-1	MYC	CATTTG	1029	6	-	Arabidopsis thaliana
Pos.gene160.mRNA-1	MYC	CATTTG	2029	6	-	Arabidopsis thaliana
Pos.gene160.mRNA-1	MYC	CATGTG	2198	6	+	Arabidopsis thaliana
Pos.gene160.mRNA-1	MYB recognition site	CCGTTG	1542	6	-	Arabidopsis thaliana
Pos.gene160.mRNA-1	CCAAT-box	CAACGG	1542	6	+	Hordeum vulgare	MYBHv1 binding site
Pos.gene160.mRNA-1	CAAT-box	CCAAT	52	5	-	Arabidopsis thaliana	common cis-acting element in promoter and enhancer regions
Pos.gene160.mRNA-1	CAAT-box	CAAT	229	4	-	Nicotiana glutinosa
Pos.gene160.mRNA-1	CAAT-box	CAAT	253	4	-	Nicotiana glutinosa
Pos.gene160.mRNA-1	CAAT-box	CCAAT	313	5	-	Arabidopsis thaliana	common cis-acting element in promoter and enhancer regions
Pos.gene160.mRNA-1	CAAT-box	CAAAT	341	5	-	Pisum sativum	common cis-acting element in promoter and enhancer regions
Pos.gene160.mRNA-1	CAAT-box	CAAT	365	4	-	Nicotiana glutinosa
Pos.gene160.mRNA-1	CAAT-box	CAAT	546	4	-	Nicotiana glutinosa
Pos.gene160.mRNA-1	CAAT-box	CAAAT	618	5	+	Pisum sativum	common cis-acting element in promoter and enhancer regions
Pos.gene160.mRNA-1	CAAT-box	CAAAT	640	5	+	Pisum sativum	common cis-acting element in promoter and enhancer regions
Pos.gene160.mRNA-1	CAAT-box	CAAT	672	4	+	Nicotiana glutinosa
Pos.gene160.mRNA-1	CAAT-box	CAAAT	712	5	+	Pisum sativum	common cis-acting element in promoter and enhancer regions
Pos.gene160.mRNA-1	CAAT-box	CAAAT	749	5	-	Pisum sativum	common cis-acting element in promoter and enhancer regions
Pos.gene160.mRNA-1	CAAT-box	CAAAT	799	5	+	Pisum sativum	common cis-acting element in promoter and enhancer regions
Pos.gene160.mRNA-1	CAAT-box	CAAT	831	4	+	Nicotiana glutinosa
Pos.gene160.mRNA-1	CAAT-box	CCAAT	848	5	-	Arabidopsis thaliana	common cis-acting element in promoter and enhancer regions
Pos.gene160.mRNA-1	CAAT-box	CAAAT	871	5	+	Pisum sativum	common cis-acting element in promoter and enhancer regions
Pos.gene160.mRNA-1	CAAT-box	CCAAT	1018	5	-	Arabidopsis thaliana	common cis-acting element in promoter and enhancer regions
Pos.gene160.mRNA-1	CAAT-box	CAAAT	1029	5	+	Pisum sativum	common cis-acting element in promoter and enhancer regions
Pos.gene160.mRNA-1	CAAT-box	CAAT	1055	4	-	Nicotiana glutinosa
Pos.gene160.mRNA-1	CAAT-box	CAAAT	1112	5	-	Pisum sativum	common cis-acting element in promoter and enhancer regions
Pos.gene160.mRNA-1	CAAT-box	CAAAT	1148	5	+	Pisum sativum	common cis-acting element in promoter and enhancer regions
Pos.gene160.mRNA-1	CAAT-box	CAAAT	1173	5	-	Pisum sativum	common cis-acting element in promoter and enhancer regions
Pos.gene160.mRNA-1	CAAT-box	CAAT	1250	4	-	Nicotiana glutinosa
Pos.gene160.mRNA-1	CAAT-box	CAAT	1277	4	+	Nicotiana glutinosa
Pos.gene160.mRNA-1	CAAT-box	CAAAT	1353	5	-	Pisum sativum	common cis-acting element in promoter and enhancer regions
Pos.gene160.mRNA-1	CAAT-box	CCAAT	1830	5	+	Arabidopsis thaliana	common cis-acting element in promoter and enhancer regions
Pos.gene160.mRNA-1	CAAT-box	CAAT	1831	4	+	Nicotiana glutinosa
Pos.gene160.mRNA-1	CAAT-box	CAAAT	1862	5	-	Pisum sativum	common cis-acting element in promoter and enhancer regions
Pos.gene160.mRNA-1	CAAT-box	CAAT	1932	4	+	Nicotiana glutinosa
Pos.gene160.mRNA-1	CAAT-box	CAAT	2020	4	-	Nicotiana glutinosa
Pos.gene160.mRNA-1	CAAT-box	CAAAT	2029	5	+	Pisum sativum	common cis-acting element in promoter and enhancer regions
Pos.gene160.mRNA-1	CAAT-box	CAAT	2035	4	-	Nicotiana glutinosa
Pos.gene160.mRNA-1	CAAT-box	CAAT	2100	4	+	Nicotiana glutinosa
Pos.gene160.mRNA-1	CAAT-box	CAAAT	2102	5	-	Pisum sativum	common cis-acting element in promoter and enhancer regions
Pos.gene160.mRNA-1	CAAT-box	CAAT	2138	4	-	Nicotiana glutinosa
Pos.gene160.mRNA-1	CAAT-box	CAAT	2167	4	-	Nicotiana glutinosa
Pos.gene160.mRNA-1	CAAT-box	CAAT	2208	4	+	Nicotiana glutinosa
Pos.gene160.mRNA-1	CAAT-box	CAAAT	2210	5	-	Pisum sativum	common cis-acting element in promoter and enhancer regions
Pos.gene160.mRNA-1	CAAT-box	CAAT	2246	4	-	Nicotiana glutinosa
Pos.gene160.mRNA-1	CAAT-box	CAAT	2339	4	+	Nicotiana glutinosa
Pos.gene160.mRNA-1	CAAT-box	CAAT	2360	4	+	Nicotiana glutinosa
Pos.gene160.mRNA-1	CAAT-box	CAAT	2453	4	+	Nicotiana glutinosa
Pos.gene160.mRNA-1	CAAT-box	CAAT	2475	4	+	Nicotiana glutinosa
Pos.gene160.mRNA-1	as-1	TGACG	1965	5	-	Arabidopsis thaliana
Pos.gene160.mRNA-1	TCCC-motif	TCTCCCT	1775	7	+	Spinacia oleracea	part of a light responsive element
Pos.gene160.mRNA-1	TC-rich repeats	GTTTTCTTAC	1757	9	+	Nicotiana tabacum	cis-acting element involved in defense and stress responsiveness
Pos.gene160.mRNA-1	MRE	AACCTAA	2260	7	+	Petroselinum crispum	MYB binding site involved in light responsiveness
Pos.gene160.mRNA-1	chs-Unit 1 m1	ACCTAACCCGC	2188	10	+	Hordeum vulgare	part of a light responsive element
Pos.gene160.mRNA-1	TGA-element	AACGAC	1211	6	-	Brassica oleracea	auxin-responsive element
Pos.gene160.mRNA-1	TGA-element	AACGAC	1599	6	-	Brassica oleracea	auxin-responsive element
Pos.gene160.mRNA-1	TCA-element	CCATCTTTTT	1730	9	+	Nicotiana tabacum	cis-acting element involved in salicylic acid responsiveness
Pos.gene1664.mRNA-1	CGTCA-motif	CGTCA	87	5	-	Hordeum vulgare	cis-acting regulatory element involved in the MeJA-responsiveness
Pos.gene1664.mRNA-1	CGTCA-motif	CGTCA	1079	5	+	Hordeum vulgare	cis-acting regulatory element involved in the MeJA-responsiveness
Pos.gene1664.mRNA-1	CGTCA-motif	CGTCA	2070	5	-	Hordeum vulgare	cis-acting regulatory element involved in the MeJA-responsiveness
Pos.gene1664.mRNA-1	TATA	TATAAAAT	679	8	+	Arabidopsis thaliana
Pos.gene1664.mRNA-1	TCA	TCATCTTCAT	943	9	-	Pisum sativum
Pos.gene1664.mRNA-1	G-box	CACGAC	1965	6	-	Zea mays	cis-acting regulatory element involved in light responsiveness
Pos.gene1664.mRNA-1	WUN-motif	TAATTACTC	970	9	+	Nicotiana glutinosa
Pos.gene1664.mRNA-1	DRE core	GCCGAC	148	6	-	Arabidopsis thaliana
Pos.gene1664.mRNA-1	DRE core	GCCGAC	152	6	+	Arabidopsis thaliana
Pos.gene1664.mRNA-1	Unnamed__4	CTCC	761	4	-	Petroselinum hortense
Pos.gene1664.mRNA-1	Unnamed__4	CTCC	915	4	+	Petroselinum hortense
Pos.gene1664.mRNA-1	Unnamed__4	CTCC	994	4	+	Petroselinum hortense
Pos.gene1664.mRNA-1	Unnamed__4	CTCC	1241	4	+	Petroselinum hortense
Pos.gene1664.mRNA-1	Unnamed__4	CTCC	1546	4	-	Petroselinum hortense
Pos.gene1664.mRNA-1	Unnamed__4	CTCC	1657	4	-	Petroselinum hortense
Pos.gene1664.mRNA-1	Unnamed__4	CTCC	1680	4	-	Petroselinum hortense
Pos.gene1664.mRNA-1	Unnamed__4	CTCC	1727	4	+	Petroselinum hortense
Pos.gene1664.mRNA-1	Unnamed__4	CTCC	1824	4	-	Petroselinum hortense
Pos.gene1664.mRNA-1	Unnamed__4	CTCC	2290	4	-	Petroselinum hortense
Pos.gene1664.mRNA-1	Unnamed__4	CTCC	2336	4	+	Petroselinum hortense
Pos.gene1664.mRNA-1	I-box	AGATAAGG	788	8	+	Triticum aestivum	part of a light responsive element
Pos.gene1664.mRNA-1	GT1-motif	GGTTAA	2299	6	+	Arabidopsis thaliana	light responsive element
Pos.gene1664.mRNA-1	GT1-motif	GGTTAA	2363	6	-	Arabidopsis thaliana	light responsive element
Pos.gene1664.mRNA-1	CCGTCC-box	CCGTCC	2031	6	+	Petroselinum hortense
Pos.gene1664.mRNA-1	CAT-box	GCCACT	1139	6	-	Arabidopsis thaliana	cis-acting regulatory element related to meristem expression
Pos.gene1664.mRNA-1	CAT-box	GCCACT	1186	6	-	Arabidopsis thaliana	cis-acting regulatory element related to meristem expression
Pos.gene1664.mRNA-1	Box 4	ATTAAT	388	6	+	Petroselinum crispum	part of a conserved DNA module involved in light responsiveness
Pos.gene1664.mRNA-1	Box 4	ATTAAT	518	6	+	Petroselinum crispum	part of a conserved DNA module involved in light responsiveness
Pos.gene1664.mRNA-1	Box 4	ATTAAT	909	6	+	Petroselinum crispum	part of a conserved DNA module involved in light responsiveness
Pos.gene1664.mRNA-1	Box 4	ATTAAT	1905	6	-	Petroselinum crispum	part of a conserved DNA module involved in light responsiveness
Pos.gene1664.mRNA-1	Box 4	ATTAAT	2148	6	-	Petroselinum crispum	part of a conserved DNA module involved in light responsiveness
Pos.gene1664.mRNA-1	Box 4	ATTAAT	2344	6	-	Petroselinum crispum	part of a conserved DNA module involved in light responsiveness
Pos.gene1664.mRNA-1	ARE	AAACCA	1106	6	+	Zea mays	cis-acting regulatory element essential for the anaerobic induction
Pos.gene1664.mRNA-1	chs-CMA2a	TCACTTGA	1741	8	+	Petroselinum crispum	part of a light responsive element
Pos.gene1664.mRNA-1	TC-rich repeats	GTTTTCTTAC	730	9	-	Nicotiana tabacum	cis-acting element involved in defense and stress responsiveness
Pos.gene1664.mRNA-1	MRE	AACCTAA	799	7	+	Petroselinum crispum	MYB binding site involved in light responsiveness
Pos.gene1664.mRNA-1	MRE	AACCTAA	920	7	+	Petroselinum crispum	MYB binding site involved in light responsiveness
Pos.gene1664.mRNA-1	MRE	AACCTAA	1342	7	+	Petroselinum crispum	MYB binding site involved in light responsiveness
Pos.gene1664.mRNA-1	A-box	CCGTCC	2031	6	+	Petroselinum crispum	cis-acting regulatory element
Pos.gene1664.mRNA-1	O2-site	GATGA(C/T)(A/G)TG(A/G)	2200	8	+	Zea mays	cis-acting regulatory element involved in zein metabolism regulation
Pos.gene1664.mRNA-1	Myb	CAACTG	1110	6	+	Arabidopsis thaliana
Pos.gene1664.mRNA-1	Myb	CAACTG	1614	6	+	Arabidopsis thaliana
Pos.gene1664.mRNA-1	Myb	CAACTG	1684	6	+	Arabidopsis thaliana
Pos.gene1664.mRNA-1	HD-Zip 1	CAAT(A/T)ATTG	2406	8	-	Arabidopsis thaliana	element involved in differentiation of the palisade mesophyll cells
Pos.gene1664.mRNA-1	CAAT-box	CAAAT	138	5	-	Pisum sativum	common cis-acting element in promoter and enhancer regions
Pos.gene1664.mRNA-1	CAAT-box	CAAT	296	4	+	Nicotiana glutinosa
Pos.gene1664.mRNA-1	CAAT-box	CAAT	351	4	+	Nicotiana glutinosa
Pos.gene1664.mRNA-1	CAAT-box	CAAAT	355	5	-	Pisum sativum	common cis-acting element in promoter and enhancer regions
Pos.gene1664.mRNA-1	CAAT-box	CAAT	379	4	-	Nicotiana glutinosa
Pos.gene1664.mRNA-1	CAAT-box	CAAT	424	4	-	Nicotiana glutinosa
Pos.gene1664.mRNA-1	CAAT-box	CAAT	468	4	-	Nicotiana glutinosa
Pos.gene1664.mRNA-1	CAAT-box	CAAT	485	4	-	Nicotiana glutinosa
Pos.gene1664.mRNA-1	CAAT-box	CAAAT	562	5	+	Pisum sativum	common cis-acting element in promoter and enhancer regions
Pos.gene1664.mRNA-1	CAAT-box	CAAT	618	4	-	Nicotiana glutinosa
Pos.gene1664.mRNA-1	CAAT-box	CAAT	651	4	-	Nicotiana glutinosa
Pos.gene1664.mRNA-1	CAAT-box	CCAAT	665	5	+	Arabidopsis thaliana	common cis-acting element in promoter and enhancer regions
Pos.gene1664.mRNA-1	CAAT-box	CAAT	666	4	+	Nicotiana glutinosa
Pos.gene1664.mRNA-1	CAAT-box	CAAT	718	4	-	Nicotiana glutinosa
Pos.gene1664.mRNA-1	CAAT-box	CAAAT	828	5	-	Pisum sativum	common cis-acting element in promoter and enhancer regions
Pos.gene1664.mRNA-1	CAAT-box	CAAT	881	4	-	Nicotiana glutinosa
Pos.gene1664.mRNA-1	CAAT-box	CAAT	933	4	+	Nicotiana glutinosa
Pos.gene1664.mRNA-1	CAAT-box	CAAT	1256	4	+	Nicotiana glutinosa
Pos.gene1664.mRNA-1	CAAT-box	CAAT	1291	4	-	Nicotiana glutinosa
Pos.gene1664.mRNA-1	CAAT-box	CAAT	1485	4	-	Nicotiana glutinosa
Pos.gene1664.mRNA-1	CAAT-box	CAAAT	1539	5	+	Pisum sativum	common cis-acting element in promoter and enhancer regions
Pos.gene1664.mRNA-1	CAAT-box	CAAT	1557	4	-	Nicotiana glutinosa
Pos.gene1664.mRNA-1	CAAT-box	CAAT	1598	4	+	Nicotiana glutinosa
Pos.gene1664.mRNA-1	CAAT-box	CAAT	1830	4	-	Nicotiana glutinosa
Pos.gene1664.mRNA-1	CAAT-box	CAAT	1951	4	+	Nicotiana glutinosa
Pos.gene1664.mRNA-1	CAAT-box	CAAT	2120	4	+	Nicotiana glutinosa
Pos.gene1664.mRNA-1	CAAT-box	CAAT	2133	4	+	Nicotiana glutinosa
Pos.gene1664.mRNA-1	CAAT-box	CAAT	2209	4	+	Nicotiana glutinosa
Pos.gene1664.mRNA-1	CAAT-box	CAAT	2216	4	+	Nicotiana glutinosa
Pos.gene1664.mRNA-1	CAAT-box	CAAAT	2241	5	+	Pisum sativum	common cis-acting element in promoter and enhancer regions
Pos.gene1664.mRNA-1	CAAT-box	CAAAT	2276	5	-	Pisum sativum	common cis-acting element in promoter and enhancer regions
Pos.gene1664.mRNA-1	CAAT-box	CAAT	2329	4	+	Nicotiana glutinosa
Pos.gene1664.mRNA-1	CAAT-box	CAAT	2406	4	+	Nicotiana glutinosa
Pos.gene1664.mRNA-1	CAAT-box	CAAT	2411	4	-	Nicotiana glutinosa
Pos.gene1664.mRNA-1	CAAT-box	CAAT	2423	4	+	Nicotiana glutinosa
Pos.gene1664.mRNA-1	CAAT-box	CAAT	2429	4	+	Nicotiana glutinosa
Pos.gene1664.mRNA-1	CAAT-box	CAAT	2431	4	-	Nicotiana glutinosa
Pos.gene1664.mRNA-1	CAAT-box	CCAAT	2510	5	-	Arabidopsis thaliana	common cis-acting element in promoter and enhancer regions
Pos.gene1664.mRNA-1		motif_sequence	183	4	+	organism	short_function
Pos.gene1664.mRNA-1		motif_sequence	359	4	-	organism	short_function
Pos.gene1664.mRNA-1		motif_sequence	409	4	-	organism	short_function
Pos.gene1664.mRNA-1		motif_sequence	431	4	+	organism	short_function
Pos.gene1664.mRNA-1		motif_sequence	453	4	-	organism	short_function
Pos.gene1664.mRNA-1		motif_sequence	668	4	+	organism	short_function
Pos.gene1664.mRNA-1		motif_sequence	761	4	-	organism	short_function
Pos.gene1664.mRNA-1		motif_sequence	898	4	-	organism	short_function
Pos.gene1664.mRNA-1		motif_sequence	913	4	+	organism	short_function
Pos.gene1664.mRNA-1		motif_sequence	945	4	-	organism	short_function
Pos.gene1664.mRNA-1		motif_sequence	1009	4	-	organism	short_function
Pos.gene1664.mRNA-1		motif_sequence	1024	4	+	organism	short_function
Pos.gene1664.mRNA-1		motif_sequence	1035	4	+	organism	short_function
Pos.gene1664.mRNA-1		motif_sequence	1249	4	+	organism	short_function
Pos.gene1664.mRNA-1		motif_sequence	1279	4	+	organism	short_function
Pos.gene1664.mRNA-1		motif_sequence	1402	4	-	organism	short_function
Pos.gene1664.mRNA-1		motif_sequence	1421	4	-	organism	short_function
Pos.gene1664.mRNA-1		motif_sequence	1549	4	-	organism	short_function
Pos.gene1664.mRNA-1		motif_sequence	1694	4	-	organism	short_function
Pos.gene1664.mRNA-1		motif_sequence	1873	4	+	organism	short_function
Pos.gene1664.mRNA-1		motif_sequence	2163	4	+	organism	short_function
Pos.gene1664.mRNA-1		motif_sequence	2290	4	-	organism	short_function
Pos.gene1664.mRNA-1		motif_sequence	2401	4	+	organism	short_function
Pos.gene1664.mRNA-1		motif_sequence	2497	4	-	organism	short_function
Pos.gene1664.mRNA-1	CTAG-motif	ACTAGCAGAA	286	9	-	Avena sativa
Pos.gene1664.mRNA-1	MBS	CAACTG	1110	6	+	Arabidopsis thaliana	MYB binding site involved in drought-inducibility
Pos.gene1664.mRNA-1	MBS	CAACTG	1614	6	+	Arabidopsis thaliana	MYB binding site involved in drought-inducibility
Pos.gene1664.mRNA-1	MBS	CAACTG	1684	6	+	Arabidopsis thaliana	MYB binding site involved in drought-inducibility
Pos.gene1664.mRNA-1	GATA-motif	GATAGGA	1520	7	-	Arabidopsis thaliana	part of a light responsive element
Pos.gene1664.mRNA-1	F-box	CTATTCTCATT	820	10	+	Lycopersicon esculentum
Pos.gene1664.mRNA-1	ERE	ATTTTAAA	21	8	+	Nicotiana glutinos
Pos.gene1664.mRNA-1	Unnamed__1	GAATTTAATTAA	2047	11	+	Glycine max	60K protein binding site
Pos.gene1664.mRNA-1	Unnamed__16	GCTGCCCGTC	2026	9	+	Zea mays
Pos.gene1664.mRNA-1	Myb-binding site	CAACAG	56	6	-	Nicotiana tabacum
Pos.gene1664.mRNA-1	MBSI	TTTTTACGGTTA	1128	11	-	Petunia hybrida	MYB binding site involved in flavonoid biosynthetic genes regulation
Pos.gene1664.mRNA-1	CCGTCC motif	CCGTCC	2031	6	+	Nicotiana tabacum
Pos.gene1664.mRNA-1	TGACG-motif	TGACG	87	5	+	Hordeum vulgare	cis-acting regulatory element involved in the MeJA-responsiveness
Pos.gene1664.mRNA-1	TGACG-motif	TGACG	1079	5	-	Hordeum vulgare	cis-acting regulatory element involved in the MeJA-responsiveness
Pos.gene1664.mRNA-1	TGACG-motif	TGACG	2070	5	+	Hordeum vulgare	cis-acting regulatory element involved in the MeJA-responsiveness
Pos.gene1664.mRNA-1	Unnamed__6	taTAAATATct	537	10	+	Zea mays
Pos.gene1664.mRNA-1	AAGAA-motif	gGTAAAGAAA	91	10	+	Avena sativa
Pos.gene1664.mRNA-1	chs-Unit 1 m1	ACCTAACCCGG	1664	10	+	Zea mays	part of a light responsive element
Pos.gene1664.mRNA-1	TGA-element	AACGAC	37	6	+	Brassica oleracea	auxin-responsive element
Pos.gene1664.mRNA-1	TGA-element	AACGAC	43	6	-	Brassica oleracea	auxin-responsive element
Pos.gene1664.mRNA-1	TGA-element	AACGAC	1578	6	-	Brassica oleracea	auxin-responsive element
Pos.gene1664.mRNA-1	MYC	CATTTG	1539	6	-	Arabidopsis thaliana
Pos.gene1664.mRNA-1	MYC	CATTTG	2275	6	+	Arabidopsis thaliana
Pos.gene1664.mRNA-1	MYC	CAATTG	2429	6	-	Arabidopsis thaliana
Pos.gene1664.mRNA-1	AT~TATA-box	TATATA	366	6	+	Arabidopsis thaliana
Pos.gene1664.mRNA-1	AT~TATA-box	TATATA	747	6	+	Arabidopsis thaliana
Pos.gene1664.mRNA-1	AT~TATA-box	TATATA	749	6	+	Arabidopsis thaliana
Pos.gene1664.mRNA-1	AT~TATA-box	TATATA	751	6	+	Arabidopsis thaliana
Pos.gene1664.mRNA-1	AT~TATA-box	TATATA	904	6	+	Arabidopsis thaliana
Pos.gene1664.mRNA-1	as-1	TGACG	87	5	+	Arabidopsis thaliana
Pos.gene1664.mRNA-1	as-1	TGACG	1079	5	-	Arabidopsis thaliana
Pos.gene1664.mRNA-1	as-1	TGACG	2070	5	+	Arabidopsis thaliana
Pos.gene1664.mRNA-1	MYB-like sequence	TAACCA	2298	6	-	Arabidopsis thaliana
Pos.gene1664.mRNA-1	TATA-box	ccTATAAAaa	112	9	+	Arabidopsis thaliana	core promoter element around -30 of transcription start
Pos.gene1664.mRNA-1	TATA-box	ATATAA	222	6	+	Brassica oleracea	core promoter element around -30 of transcription start
Pos.gene1664.mRNA-1	TATA-box	TATA	223	4	+	Arabidopsis thaliana	core promoter element around -30 of transcription start
Pos.gene1664.mRNA-1	TATA-box	TATA	232	4	+	Arabidopsis thaliana	core promoter element around -30 of transcription start
Pos.gene1664.mRNA-1	TATA-box	ATTATA	235	6	+	Brassica napus	core promoter element around -30 of transcription start
Pos.gene1664.mRNA-1	TATA-box	TATAA	236	5	-	Arabidopsis thaliana	core promoter element around -30 of transcription start
Pos.gene1664.mRNA-1	TATA-box	TATA	237	4	+	Arabidopsis thaliana	core promoter element around -30 of transcription start
Pos.gene1664.mRNA-1	TATA-box	ATATAT	245	6	+	Brassica napus	core promoter element around -30 of transcription start
Pos.gene1664.mRNA-1	TATA-box	TATA	246	4	+	Arabidopsis thaliana	core promoter element around -30 of transcription start
Pos.gene1664.mRNA-1	TATA-box	TATATA	366	6	+	Arabidopsis thaliana	core promoter element around -30 of transcription start
Pos.gene1664.mRNA-1	TATA-box	ATATAA	367	6	+	Brassica oleracea	core promoter element around -30 of transcription start
Pos.gene1664.mRNA-1	TATA-box	TATA	368	4	+	Arabidopsis thaliana	core promoter element around -30 of transcription start
Pos.gene1664.mRNA-1	TATA-box	TATA	419	4	+	Arabidopsis thaliana	core promoter element around -30 of transcription start
Pos.gene1664.mRNA-1	TATA-box	TATA	463	4	+	Arabidopsis thaliana	core promoter element around -30 of transcription start
Pos.gene1664.mRNA-1	TATA-box	TATA	480	4	+	Arabidopsis thaliana	core promoter element around -30 of transcription start
Pos.gene1664.mRNA-1	TATA-box	TATA	537	4	+	Arabidopsis thaliana	core promoter element around -30 of transcription start
Pos.gene1664.mRNA-1	TATA-box	TATA	634	4	+	Arabidopsis thaliana	core promoter element around -30 of transcription start
Pos.gene1664.mRNA-1	TATA-box	TATA	679	4	+	Arabidopsis thaliana	core promoter element around -30 of transcription start
Pos.gene1664.mRNA-1	TATA-box	ATATAT	746	6	+	Brassica napus	core promoter element around -30 of transcription start
Pos.gene1664.mRNA-1	TATA-box	TATATA	747	6	+	Arabidopsis thaliana	core promoter element around -30 of transcription start
Pos.gene1664.mRNA-1	TATA-box	ATATAT	748	6	+	Brassica napus	core promoter element around -30 of transcription start
Pos.gene1664.mRNA-1	TATA-box	TATATA	749	6	+	Arabidopsis thaliana	core promoter element around -30 of transcription start
Pos.gene1664.mRNA-1	TATA-box	ATATAT	750	6	+	Brassica napus	core promoter element around -30 of transcription start
Pos.gene1664.mRNA-1	TATA-box	TATATA	751	6	+	Arabidopsis thaliana	core promoter element around -30 of transcription start
Pos.gene1664.mRNA-1	TATA-box	TATA	753	4	+	Arabidopsis thaliana	core promoter element around -30 of transcription start
Pos.gene1664.mRNA-1	TATA-box	ATTATA	837	6	+	Brassica napus	core promoter element around -30 of transcription start
Pos.gene1664.mRNA-1	TATA-box	TATAA	838	5	-	Arabidopsis thaliana	core promoter element around -30 of transcription start
Pos.gene1664.mRNA-1	TATA-box	TATA	839	4	+	Arabidopsis thaliana	core promoter element around -30 of transcription start
Pos.gene1664.mRNA-1	TATA-box	ATTATA	902	6	+	Brassica napus	core promoter element around -30 of transcription start
Pos.gene1664.mRNA-1	TATA-box	TATATAA	903	7	-	Arabidopsis thaliana	core promoter element around -30 of transcription start
Pos.gene1664.mRNA-1	TATA-box	TATATA	904	6	+	Arabidopsis thaliana	core promoter element around -30 of transcription start
Pos.gene1664.mRNA-1	TATA-box	ATATAT	905	6	+	Brassica napus	core promoter element around -30 of transcription start
Pos.gene1664.mRNA-1	TATA-box	TATA	906	4	+	Arabidopsis thaliana	core promoter element around -30 of transcription start
Pos.gene1664.mRNA-1	TATA-box	ATATAT	1553	6	-	Brassica napus	core promoter element around -30 of transcription start
Pos.gene1664.mRNA-1	TATA-box	TATA	1554	4	-	Arabidopsis thaliana	core promoter element around -30 of transcription start
Pos.gene1664.mRNA-1	TATA-box	ATATAT	2108	6	-	Brassica napus	core promoter element around -30 of transcription start
Pos.gene1664.mRNA-1	TATA-box	TATA	2109	4	-	Arabidopsis thaliana	core promoter element around -30 of transcription start
Pos.gene1664.mRNA-1	TATA-box	ccTATAAAaa	2183	9	+	Arabidopsis thaliana	core promoter element around -30 of transcription start
Pos.gene1664.mRNA-1	TATA-box	TATA	2185	4	-	Arabidopsis thaliana	core promoter element around -30 of transcription start
Pos.gene1664.mRNA-1	TATA-box	taTATAAAtc	2248	9	+	Arabidopsis thaliana	core promoter element around -30 of transcription start
Pos.gene1664.mRNA-1	GA-motif	ATAGATAA	2180	8	-	Arabidopsis thaliana	part of a light responsive element
Pos.gene1664.mRNA-1	STRE	AGGGG	2003	5	+	Arabidopsis thaliana
Pos.gene1664.mRNA-1	STRE	AGGGG	2324	5	-	Arabidopsis thaliana
Pos.gene1664.mRNA-1	MYB	CAACAG	56	6	-	Arabidopsis thaliana
Pos.gene1664.mRNA-1	MYB	CAACCA	1261	6	+	Arabidopsis thaliana
Pos.gene1664.mRNA-1	MYB	TAACCA	2298	6	-	Arabidopsis thaliana
Pos.gene18168.mRNA-1	Box 4	ATTAAT	220	6	+	Petroselinum crispum	part of a conserved DNA module involved in light responsiveness
Pos.gene18168.mRNA-1	Box 4	ATTAAT	2106	6	-	Petroselinum crispum	part of a conserved DNA module involved in light responsiveness
Pos.gene18168.mRNA-1	Box 4	ATTAAT	2116	6	-	Petroselinum crispum	part of a conserved DNA module involved in light responsiveness
Pos.gene18168.mRNA-1	ARE	AAACCA	818	6	+	Zea mays	cis-acting regulatory element essential for the anaerobic induction
Pos.gene18168.mRNA-1	ARE	AAACCA	2470	6	+	Zea mays	cis-acting regulatory element essential for the anaerobic induction
Pos.gene18168.mRNA-1	ABRE	ACGTG	689	5	+	Arabidopsis thaliana	cis-acting element involved in the abscisic acid responsiveness
Pos.gene18168.mRNA-1	Unnamed__2	CCCCGG	1390	6	+	Zea mays
Pos.gene18168.mRNA-1	Unnamed__4	CTCC	706	4	-	Petroselinum hortense
Pos.gene18168.mRNA-1	Unnamed__4	CTCC	985	4	+	Petroselinum hortense
Pos.gene18168.mRNA-1	Unnamed__4	CTCC	1211	4	+	Petroselinum hortense
Pos.gene18168.mRNA-1	Unnamed__4	CTCC	1241	4	+	Petroselinum hortense
Pos.gene18168.mRNA-1	Unnamed__4	CTCC	1379	4	-	Petroselinum hortense
Pos.gene18168.mRNA-1	Unnamed__4	CTCC	1482	4	-	Petroselinum hortense
Pos.gene18168.mRNA-1	Unnamed__4	CTCC	1485	4	-	Petroselinum hortense
Pos.gene18168.mRNA-1	Unnamed__4	CTCC	1524	4	+	Petroselinum hortense
Pos.gene18168.mRNA-1	Unnamed__4	CTCC	1564	4	+	Petroselinum hortense
Pos.gene18168.mRNA-1	Unnamed__4	CTCC	1846	4	-	Petroselinum hortense
Pos.gene18168.mRNA-1	GT1-motif	GGTTAA	1013	6	-	Arabidopsis thaliana	light responsive element
Pos.gene18168.mRNA-1	LTR	CCGAAA	1836	6	-	Hordeum vulgare	cis-acting element involved in low-temperature responsiveness
Pos.gene18168.mRNA-1	G-box	TACGTG	688	6	+	Arabidopsis thaliana	cis-acting regulatory element involved in light responsiveness
Pos.gene18168.mRNA-1	TCA	TCATCTTCAT	1151	9	-	Pisum sativum
Pos.gene18168.mRNA-1	TATA	TATAAAAT	1864	8	+	Arabidopsis thaliana
Pos.gene18168.mRNA-1	TATA	TATAAAAT	2408	8	-	Arabidopsis thaliana
Pos.gene18168.mRNA-1	MYB	CAACCA	917	6	+	Arabidopsis thaliana
Pos.gene18168.mRNA-1	MYB	TAACCA	968	6	+	Arabidopsis thaliana
Pos.gene18168.mRNA-1	MYB	TAACCA	1014	6	+	Arabidopsis thaliana
Pos.gene18168.mRNA-1	ABRE3a	TACGTG	688	6	+	Zea mays
Pos.gene18168.mRNA-1	STRE	AGGGG	1143	5	-	Arabidopsis thaliana
Pos.gene18168.mRNA-1	STRE	AGGGG	1362	5	+	Arabidopsis thaliana
Pos.gene18168.mRNA-1	W box	TTGACC	1772	6	-	Arabidopsis thaliana
Pos.gene18168.mRNA-1	GC-motif	CCCCCG	1389	6	+	Zea mays	enhancer-like element involved in anoxic specific inducibility
Pos.gene18168.mRNA-1	GA-motif	ATAGATAA	1921	8	+	Arabidopsis thaliana	part of a light responsive element
Pos.gene18168.mRNA-1	ERE	ATTTCATA	1735	8	-	Nicotiana glutinos
Pos.gene18168.mRNA-1	ERE	ATTTTAAA	2017	8	+	Nicotiana glutinos
Pos.gene18168.mRNA-1	ERE	ATTTCATA	2250	8	-	Nicotiana glutinos
Pos.gene18168.mRNA-1	GATA-motif	GATAGGG	1841	7	+	Pisum sativum	part of a light responsive element
Pos.gene18168.mRNA-1	TATA-box	TATATA	46	6	+	Arabidopsis thaliana	core promoter element around -30 of transcription start
Pos.gene18168.mRNA-1	TATA-box	TATA	48	4	+	Arabidopsis thaliana	core promoter element around -30 of transcription start
Pos.gene18168.mRNA-1	TATA-box	TATA	61	4	+	Arabidopsis thaliana	core promoter element around -30 of transcription start
Pos.gene18168.mRNA-1	TATA-box	TATA	113	4	+	Arabidopsis thaliana	core promoter element around -30 of transcription start
Pos.gene18168.mRNA-1	TATA-box	TATAA	141	5	-	Arabidopsis thaliana	core promoter element around -30 of transcription start
Pos.gene18168.mRNA-1	TATA-box	TATA	142	4	+	Arabidopsis thaliana	core promoter element around -30 of transcription start
Pos.gene18168.mRNA-1	TATA-box	TATA	175	4	+	Arabidopsis thaliana	core promoter element around -30 of transcription start
Pos.gene18168.mRNA-1	TATA-box	TATACA	193	6	-	Helianthus annuus	core promoter element around -30 of transcription start
Pos.gene18168.mRNA-1	TATA-box	TATA	195	4	+	Arabidopsis thaliana	core promoter element around -30 of transcription start
Pos.gene18168.mRNA-1	TATA-box	TATACA	257	6	-	Helianthus annuus	core promoter element around -30 of transcription start
Pos.gene18168.mRNA-1	TATA-box	TATATA	259	6	+	Arabidopsis thaliana	core promoter element around -30 of transcription start
Pos.gene18168.mRNA-1	TATA-box	ATATAT	260	6	+	Brassica napus	core promoter element around -30 of transcription start
Pos.gene18168.mRNA-1	TATA-box	TATATA	261	6	+	Arabidopsis thaliana	core promoter element around -30 of transcription start
Pos.gene18168.mRNA-1	TATA-box	ATATAT	262	6	+	Brassica napus	core promoter element around -30 of transcription start
Pos.gene18168.mRNA-1	TATA-box	TATATA	263	6	+	Arabidopsis thaliana	core promoter element around -30 of transcription start
Pos.gene18168.mRNA-1	TATA-box	ATATAT	264	6	+	Brassica napus	core promoter element around -30 of transcription start
Pos.gene18168.mRNA-1	TATA-box	TATATA	265	6	+	Arabidopsis thaliana	core promoter element around -30 of transcription start
Pos.gene18168.mRNA-1	TATA-box	ATATAT	266	6	+	Brassica napus	core promoter element around -30 of transcription start
Pos.gene18168.mRNA-1	TATA-box	TATATA	267	6	+	Arabidopsis thaliana	core promoter element around -30 of transcription start
Pos.gene18168.mRNA-1	TATA-box	ATATAT	268	6	+	Brassica napus	core promoter element around -30 of transcription start
Pos.gene18168.mRNA-1	TATA-box	TATATA	269	6	+	Arabidopsis thaliana	core promoter element around -30 of transcription start
Pos.gene18168.mRNA-1	TATA-box	ATATAT	270	6	+	Brassica napus	core promoter element around -30 of transcription start
Pos.gene18168.mRNA-1	TATA-box	TATATA	271	6	+	Arabidopsis thaliana	core promoter element around -30 of transcription start
Pos.gene18168.mRNA-1	TATA-box	ATATAT	272	6	+	Brassica napus	core promoter element around -30 of transcription start
Pos.gene18168.mRNA-1	TATA-box	TATATA	273	6	+	Arabidopsis thaliana	core promoter element around -30 of transcription start
Pos.gene18168.mRNA-1	TATA-box	ATATAT	274	6	+	Brassica napus	core promoter element around -30 of transcription start
Pos.gene18168.mRNA-1	TATA-box	TATATA	275	6	+	Arabidopsis thaliana	core promoter element around -30 of transcription start
Pos.gene18168.mRNA-1	TATA-box	ATATAT	276	6	+	Brassica napus	core promoter element around -30 of transcription start
Pos.gene18168.mRNA-1	TATA-box	TATATA	277	6	+	Arabidopsis thaliana	core promoter element around -30 of transcription start
Pos.gene18168.mRNA-1	TATA-box	ATATAT	278	6	+	Brassica napus	core promoter element around -30 of transcription start
Pos.gene18168.mRNA-1	TATA-box	TATATA	279	6	+	Arabidopsis thaliana	core promoter element around -30 of transcription start
Pos.gene18168.mRNA-1	TATA-box	ATATAT	280	6	+	Brassica napus	core promoter element around -30 of transcription start
Pos.gene18168.mRNA-1	TATA-box	TATATA	281	6	+	Arabidopsis thaliana	core promoter element around -30 of transcription start
Pos.gene18168.mRNA-1	TATA-box	ATATAT	282	6	+	Brassica napus	core promoter element around -30 of transcription start
Pos.gene18168.mRNA-1	TATA-box	TATATA	283	6	+	Arabidopsis thaliana	core promoter element around -30 of transcription start
Pos.gene18168.mRNA-1	TATA-box	ATATAT	284	6	+	Brassica napus	core promoter element around -30 of transcription start
Pos.gene18168.mRNA-1	TATA-box	TATATA	285	6	+	Arabidopsis thaliana	core promoter element around -30 of transcription start
Pos.gene18168.mRNA-1	TATA-box	ATATAT	286	6	+	Brassica napus	core promoter element around -30 of transcription start
Pos.gene18168.mRNA-1	TATA-box	TATATA	287	6	+	Arabidopsis thaliana	core promoter element around -30 of transcription start
Pos.gene18168.mRNA-1	TATA-box	ATATAT	288	6	+	Brassica napus	core promoter element around -30 of transcription start
Pos.gene18168.mRNA-1	TATA-box	TATATA	289	6	+	Arabidopsis thaliana	core promoter element around -30 of transcription start
Pos.gene18168.mRNA-1	TATA-box	ATATAT	290	6	+	Brassica napus	core promoter element around -30 of transcription start
Pos.gene18168.mRNA-1	TATA-box	TATATA	291	6	+	Arabidopsis thaliana	core promoter element around -30 of transcription start
Pos.gene18168.mRNA-1	TATA-box	ATATAT	292	6	+	Brassica napus	core promoter element around -30 of transcription start
Pos.gene18168.mRNA-1	TATA-box	TATATA	293	6	+	Arabidopsis thaliana	core promoter element around -30 of transcription start
Pos.gene18168.mRNA-1	TATA-box	ATATAT	294	6	+	Brassica napus	core promoter element around -30 of transcription start
Pos.gene18168.mRNA-1	TATA-box	TATATA	295	6	+	Arabidopsis thaliana	core promoter element around -30 of transcription start
Pos.gene18168.mRNA-1	TATA-box	ATATAT	296	6	+	Brassica napus	core promoter element around -30 of transcription start
Pos.gene18168.mRNA-1	TATA-box	TATATA	297	6	+	Arabidopsis thaliana	core promoter element around -30 of transcription start
Pos.gene18168.mRNA-1	TATA-box	ATATAT	298	6	+	Brassica napus	core promoter element around -30 of transcription start
Pos.gene18168.mRNA-1	TATA-box	TATATA	299	6	+	Arabidopsis thaliana	core promoter element around -30 of transcription start
Pos.gene18168.mRNA-1	TATA-box	ATATAT	300	6	+	Brassica napus	core promoter element around -30 of transcription start
Pos.gene18168.mRNA-1	TATA-box	TATATA	301	6	+	Arabidopsis thaliana	core promoter element around -30 of transcription start
Pos.gene18168.mRNA-1	TATA-box	ATATAT	302	6	+	Brassica napus	core promoter element around -30 of transcription start
Pos.gene18168.mRNA-1	TATA-box	TATATA	303	6	+	Arabidopsis thaliana	core promoter element around -30 of transcription start
Pos.gene18168.mRNA-1	TATA-box	ATATAT	304	6	+	Brassica napus	core promoter element around -30 of transcription start
Pos.gene18168.mRNA-1	TATA-box	TATATA	305	6	+	Arabidopsis thaliana	core promoter element around -30 of transcription start
Pos.gene18168.mRNA-1	TATA-box	ATATAT	306	6	+	Brassica napus	core promoter element around -30 of transcription start
Pos.gene18168.mRNA-1	TATA-box	TATATA	307	6	+	Arabidopsis thaliana	core promoter element around -30 of transcription start
Pos.gene18168.mRNA-1	TATA-box	ATATAT	308	6	+	Brassica napus	core promoter element around -30 of transcription start
Pos.gene18168.mRNA-1	TATA-box	TATATA	309	6	+	Arabidopsis thaliana	core promoter element around -30 of transcription start
Pos.gene18168.mRNA-1	TATA-box	ATATAT	310	6	+	Brassica napus	core promoter element around -30 of transcription start
Pos.gene18168.mRNA-1	TATA-box	TATATA	311	6	+	Arabidopsis thaliana	core promoter element around -30 of transcription start
Pos.gene18168.mRNA-1	TATA-box	ATATAT	312	6	+	Brassica napus	core promoter element around -30 of transcription start
Pos.gene18168.mRNA-1	TATA-box	TATATA	313	6	+	Arabidopsis thaliana	core promoter element around -30 of transcription start
Pos.gene18168.mRNA-1	TATA-box	ATATAT	314	6	+	Brassica napus	core promoter element around -30 of transcription start
Pos.gene18168.mRNA-1	TATA-box	TATATA	315	6	+	Arabidopsis thaliana	core promoter element around -30 of transcription start
Pos.gene18168.mRNA-1	TATA-box	ATATAT	316	6	+	Brassica napus	core promoter element around -30 of transcription start
Pos.gene18168.mRNA-1	TATA-box	TATATA	317	6	+	Arabidopsis thaliana	core promoter element around -30 of transcription start
Pos.gene18168.mRNA-1	TATA-box	ATATAT	318	6	+	Brassica napus	core promoter element around -30 of transcription start
Pos.gene18168.mRNA-1	TATA-box	TATATA	319	6	+	Arabidopsis thaliana	core promoter element around -30 of transcription start
Pos.gene18168.mRNA-1	TATA-box	ATATAT	320	6	+	Brassica napus	core promoter element around -30 of transcription start
Pos.gene18168.mRNA-1	TATA-box	TATATA	321	6	+	Arabidopsis thaliana	core promoter element around -30 of transcription start
Pos.gene18168.mRNA-1	TATA-box	ATATAT	322	6	+	Brassica napus	core promoter element around -30 of transcription start
Pos.gene18168.mRNA-1	TATA-box	TATATA	323	6	+	Arabidopsis thaliana	core promoter element around -30 of transcription start
Pos.gene18168.mRNA-1	TATA-box	ATATAT	324	6	+	Brassica napus	core promoter element around -30 of transcription start
Pos.gene18168.mRNA-1	TATA-box	TATATA	325	6	+	Arabidopsis thaliana	core promoter element around -30 of transcription start
Pos.gene18168.mRNA-1	TATA-box	ATATAT	326	6	+	Brassica napus	core promoter element around -30 of transcription start
Pos.gene18168.mRNA-1	TATA-box	TATATA	327	6	+	Arabidopsis thaliana	core promoter element around -30 of transcription start
Pos.gene18168.mRNA-1	TATA-box	ATATAT	328	6	+	Brassica napus	core promoter element around -30 of transcription start
Pos.gene18168.mRNA-1	TATA-box	TATATA	329	6	+	Arabidopsis thaliana	core promoter element around -30 of transcription start
Pos.gene18168.mRNA-1	TATA-box	ATATAT	330	6	+	Brassica napus	core promoter element around -30 of transcription start
Pos.gene18168.mRNA-1	TATA-box	TATATA	331	6	+	Arabidopsis thaliana	core promoter element around -30 of transcription start
Pos.gene18168.mRNA-1	TATA-box	ATATAT	332	6	+	Brassica napus	core promoter element around -30 of transcription start
Pos.gene18168.mRNA-1	TATA-box	TATATA	333	6	+	Arabidopsis thaliana	core promoter element around -30 of transcription start
Pos.gene18168.mRNA-1	TATA-box	ATATAT	334	6	+	Brassica napus	core promoter element around -30 of transcription start
Pos.gene18168.mRNA-1	TATA-box	TATATA	335	6	+	Arabidopsis thaliana	core promoter element around -30 of transcription start
Pos.gene18168.mRNA-1	TATA-box	ATATAT	336	6	+	Brassica napus	core promoter element around -30 of transcription start
Pos.gene18168.mRNA-1	TATA-box	TATATA	337	6	+	Arabidopsis thaliana	core promoter element around -30 of transcription start
Pos.gene18168.mRNA-1	TATA-box	ATATAT	338	6	+	Brassica napus	core promoter element around -30 of transcription start
Pos.gene18168.mRNA-1	TATA-box	TATATA	339	6	+	Arabidopsis thaliana	core promoter element around -30 of transcription start
Pos.gene18168.mRNA-1	TATA-box	ATATAT	340	6	+	Brassica napus	core promoter element around -30 of transcription start
Pos.gene18168.mRNA-1	TATA-box	TATATA	341	6	+	Arabidopsis thaliana	core promoter element around -30 of transcription start
Pos.gene18168.mRNA-1	TATA-box	ATATAT	342	6	+	Brassica napus	core promoter element around -30 of transcription start
Pos.gene18168.mRNA-1	TATA-box	TATATA	343	6	+	Arabidopsis thaliana	core promoter element around -30 of transcription start
Pos.gene18168.mRNA-1	TATA-box	ATATAT	344	6	+	Brassica napus	core promoter element around -30 of transcription start
Pos.gene18168.mRNA-1	TATA-box	TATATA	345	6	+	Arabidopsis thaliana	core promoter element around -30 of transcription start
Pos.gene18168.mRNA-1	TATA-box	ATATAT	346	6	+	Brassica napus	core promoter element around -30 of transcription start
Pos.gene18168.mRNA-1	TATA-box	TATATA	347	6	+	Arabidopsis thaliana	core promoter element around -30 of transcription start
Pos.gene18168.mRNA-1	TATA-box	ATATAT	348	6	+	Brassica napus	core promoter element around -30 of transcription start
Pos.gene18168.mRNA-1	TATA-box	TATATA	349	6	+	Arabidopsis thaliana	core promoter element around -30 of transcription start
Pos.gene18168.mRNA-1	TATA-box	ATATAT	350	6	+	Brassica napus	core promoter element around -30 of transcription start
Pos.gene18168.mRNA-1	TATA-box	TATATA	351	6	+	Arabidopsis thaliana	core promoter element around -30 of transcription start
Pos.gene18168.mRNA-1	TATA-box	ATATAT	352	6	+	Brassica napus	core promoter element around -30 of transcription start
Pos.gene18168.mRNA-1	TATA-box	TATATA	353	6	+	Arabidopsis thaliana	core promoter element around -30 of transcription start
Pos.gene18168.mRNA-1	TATA-box	ATATAT	354	6	+	Brassica napus	core promoter element around -30 of transcription start
Pos.gene18168.mRNA-1	TATA-box	TATATA	355	6	+	Arabidopsis thaliana	core promoter element around -30 of transcription start
Pos.gene18168.mRNA-1	TATA-box	ATATAT	356	6	+	Brassica napus	core promoter element around -30 of transcription start
Pos.gene18168.mRNA-1	TATA-box	TATATA	357	6	+	Arabidopsis thaliana	core promoter element around -30 of transcription start
Pos.gene18168.mRNA-1	TATA-box	ATATAT	358	6	+	Brassica napus	core promoter element around -30 of transcription start
Pos.gene18168.mRNA-1	TATA-box	TATATA	359	6	+	Arabidopsis thaliana	core promoter element around -30 of transcription start
Pos.gene18168.mRNA-1	TATA-box	ATATAT	360	6	+	Brassica napus	core promoter element around -30 of transcription start
Pos.gene18168.mRNA-1	TATA-box	TATATA	361	6	+	Arabidopsis thaliana	core promoter element around -30 of transcription start
Pos.gene18168.mRNA-1	TATA-box	ATATAT	362	6	+	Brassica napus	core promoter element around -30 of transcription start
Pos.gene18168.mRNA-1	TATA-box	TATATA	363	6	+	Arabidopsis thaliana	core promoter element around -30 of transcription start
Pos.gene18168.mRNA-1	TATA-box	ATATAT	364	6	+	Brassica napus	core promoter element around -30 of transcription start
Pos.gene18168.mRNA-1	TATA-box	TATATA	365	6	+	Arabidopsis thaliana	core promoter element around -30 of transcription start
Pos.gene18168.mRNA-1	TATA-box	ATATAT	366	6	+	Brassica napus	core promoter element around -30 of transcription start
Pos.gene18168.mRNA-1	TATA-box	TATATA	367	6	+	Arabidopsis thaliana	core promoter element around -30 of transcription start
Pos.gene18168.mRNA-1	TATA-box	ATATAT	368	6	+	Brassica napus	core promoter element around -30 of transcription start
Pos.gene18168.mRNA-1	TATA-box	TATATA	369	6	+	Arabidopsis thaliana	core promoter element around -30 of transcription start
Pos.gene18168.mRNA-1	TATA-box	ATATAT	370	6	+	Brassica napus	core promoter element around -30 of transcription start
Pos.gene18168.mRNA-1	TATA-box	TATATA	371	6	+	Arabidopsis thaliana	core promoter element around -30 of transcription start
Pos.gene18168.mRNA-1	TATA-box	ATATAT	372	6	+	Brassica napus	core promoter element around -30 of transcription start
Pos.gene18168.mRNA-1	TATA-box	TATATA	373	6	+	Arabidopsis thaliana	core promoter element around -30 of transcription start
Pos.gene18168.mRNA-1	TATA-box	ATATAT	374	6	+	Brassica napus	core promoter element around -30 of transcription start
Pos.gene18168.mRNA-1	TATA-box	TATATA	375	6	+	Arabidopsis thaliana	core promoter element around -30 of transcription start
Pos.gene18168.mRNA-1	TATA-box	ATATAT	376	6	+	Brassica napus	core promoter element around -30 of transcription start
Pos.gene18168.mRNA-1	TATA-box	TATA	377	4	+	Arabidopsis thaliana	core promoter element around -30 of transcription start
Pos.gene18168.mRNA-1	TATA-box	ATTATA	380	6	+	Brassica napus	core promoter element around -30 of transcription start
Pos.gene18168.mRNA-1	TATA-box	TATATAA	381	7	-	Arabidopsis thaliana	core promoter element around -30 of transcription start
Pos.gene18168.mRNA-1	TATA-box	TATATA	382	6	+	Arabidopsis thaliana	core promoter element around -30 of transcription start
Pos.gene18168.mRNA-1	TATA-box	ATATAT	383	6	+	Brassica napus	core promoter element around -30 of transcription start
Pos.gene18168.mRNA-1	TATA-box	TATATA	384	6	+	Arabidopsis thaliana	core promoter element around -30 of transcription start
Pos.gene18168.mRNA-1	TATA-box	ATATAT	385	6	+	Brassica napus	core promoter element around -30 of transcription start
Pos.gene18168.mRNA-1	TATA-box	TATATA	386	6	+	Arabidopsis thaliana	core promoter element around -30 of transcription start
Pos.gene18168.mRNA-1	TATA-box	ATATAT	387	6	+	Brassica napus	core promoter element around -30 of transcription start
Pos.gene18168.mRNA-1	TATA-box	TATATA	388	6	+	Arabidopsis thaliana	core promoter element around -30 of transcription start
Pos.gene18168.mRNA-1	TATA-box	ATATAT	389	6	+	Brassica napus	core promoter element around -30 of transcription start
Pos.gene18168.mRNA-1	TATA-box	TATATA	390	6	+	Arabidopsis thaliana	core promoter element around -30 of transcription start
Pos.gene18168.mRNA-1	TATA-box	ATATAT	391	6	+	Brassica napus	core promoter element around -30 of transcription start
Pos.gene18168.mRNA-1	TATA-box	TATATA	392	6	+	Arabidopsis thaliana	core promoter element around -30 of transcription start
Pos.gene18168.mRNA-1	TATA-box	ATATAT	393	6	+	Brassica napus	core promoter element around -30 of transcription start
Pos.gene18168.mRNA-1	TATA-box	TATATA	394	6	+	Arabidopsis thaliana	core promoter element around -30 of transcription start
Pos.gene18168.mRNA-1	TATA-box	ATATAT	395	6	+	Brassica napus	core promoter element around -30 of transcription start
Pos.gene18168.mRNA-1	TATA-box	TATATA	396	6	+	Arabidopsis thaliana	core promoter element around -30 of transcription start
Pos.gene18168.mRNA-1	TATA-box	ATATAT	397	6	+	Brassica napus	core promoter element around -30 of transcription start
Pos.gene18168.mRNA-1	TATA-box	TATA	398	4	+	Arabidopsis thaliana	core promoter element around -30 of transcription start
Pos.gene18168.mRNA-1	TATA-box	TATAAAT	553	7	-	Brassica juncea	core promoter element around -30 of transcription start
Pos.gene18168.mRNA-1	TATA-box	TATAAA	554	6	-	Helianthus annuus	core promoter element around -30 of transcription start
Pos.gene18168.mRNA-1	TATA-box	TATAA	555	5	-	Arabidopsis thaliana	core promoter element around -30 of transcription start
Pos.gene18168.mRNA-1	TATA-box	TATA	556	4	+	Arabidopsis thaliana	core promoter element around -30 of transcription start
Pos.gene18168.mRNA-1	TATA-box	TATATA	563	6	+	Arabidopsis thaliana	core promoter element around -30 of transcription start
Pos.gene18168.mRNA-1	TATA-box	ATATAT	564	6	+	Brassica napus	core promoter element around -30 of transcription start
Pos.gene18168.mRNA-1	TATA-box	TATA	565	4	+	Arabidopsis thaliana	core promoter element around -30 of transcription start
Pos.gene18168.mRNA-1	TATA-box	ATATAT	582	6	+	Brassica napus	core promoter element around -30 of transcription start
Pos.gene18168.mRNA-1	TATA-box	TATATA	583	6	+	Arabidopsis thaliana	core promoter element around -30 of transcription start
Pos.gene18168.mRNA-1	TATA-box	ATATAA	584	6	+	Brassica oleracea	core promoter element around -30 of transcription start
Pos.gene18168.mRNA-1	TATA-box	TATA	585	4	+	Arabidopsis thaliana	core promoter element around -30 of transcription start
Pos.gene18168.mRNA-1	TATA-box	ATATAT	599	6	+	Brassica napus	core promoter element around -30 of transcription start
Pos.gene18168.mRNA-1	TATA-box	TATATA	600	6	+	Arabidopsis thaliana	core promoter element around -30 of transcription start
Pos.gene18168.mRNA-1	TATA-box	ATATAT	601	6	+	Brassica napus	core promoter element around -30 of transcription start
Pos.gene18168.mRNA-1	TATA-box	TATA	602	4	+	Arabidopsis thaliana	core promoter element around -30 of transcription start
Pos.gene18168.mRNA-1	TATA-box	ATATAT	611	6	+	Brassica napus	core promoter element around -30 of transcription start
Pos.gene18168.mRNA-1	TATA-box	TATATA	612	6	+	Arabidopsis thaliana	core promoter element around -30 of transcription start
Pos.gene18168.mRNA-1	TATA-box	ATATAA	613	6	+	Brassica oleracea	core promoter element around -30 of transcription start
Pos.gene18168.mRNA-1	TATA-box	TATA	614	4	+	Arabidopsis thaliana	core promoter element around -30 of transcription start
Pos.gene18168.mRNA-1	TATA-box	TATA	655	4	+	Arabidopsis thaliana	core promoter element around -30 of transcription start
Pos.gene18168.mRNA-1	TATA-box	TACATAAA	657	8	+	Oryza sativa	core promoter element around -30 of transcription start
Pos.gene18168.mRNA-1	TATA-box	ATTATA	684	6	+	Brassica napus	core promoter element around -30 of transcription start
Pos.gene18168.mRNA-1	TATA-box	TATAA	685	5	-	Arabidopsis thaliana	core promoter element around -30 of transcription start
Pos.gene18168.mRNA-1	TATA-box	TATA	686	4	+	Arabidopsis thaliana	core promoter element around -30 of transcription start
Pos.gene18168.mRNA-1	TATA-box	ATATAA	699	6	+	Brassica oleracea	core promoter element around -30 of transcription start
Pos.gene18168.mRNA-1	TATA-box	TATA	700	4	+	Arabidopsis thaliana	core promoter element around -30 of transcription start
Pos.gene18168.mRNA-1	TATA-box	ATATAA	755	6	+	Brassica oleracea	core promoter element around -30 of transcription start
Pos.gene18168.mRNA-1	TATA-box	TATA	756	4	+	Arabidopsis thaliana	core promoter element around -30 of transcription start
Pos.gene18168.mRNA-1	TATA-box	TATA	762	4	+	Arabidopsis thaliana	core promoter element around -30 of transcription start
Pos.gene18168.mRNA-1	TATA-box	TATAA	810	5	-	Arabidopsis thaliana	core promoter element around -30 of transcription start
Pos.gene18168.mRNA-1	TATA-box	TATA	811	4	+	Arabidopsis thaliana	core promoter element around -30 of transcription start
Pos.gene18168.mRNA-1	TATA-box	TATACA	829	6	-	Helianthus annuus	core promoter element around -30 of transcription start
Pos.gene18168.mRNA-1	TATA-box	TATA	831	4	+	Arabidopsis thaliana	core promoter element around -30 of transcription start
Pos.gene18168.mRNA-1	TATA-box	TATA	836	4	+	Arabidopsis thaliana	core promoter element around -30 of transcription start
Pos.gene18168.mRNA-1	TATA-box	TACAAAA	864	7	-	Oryza sativa	core promoter element around -30 of transcription start
Pos.gene18168.mRNA-1	TATA-box	ATATAT	894	6	+	Brassica napus	core promoter element around -30 of transcription start
Pos.gene18168.mRNA-1	TATA-box	TATA	895	4	+	Arabidopsis thaliana	core promoter element around -30 of transcription start
Pos.gene18168.mRNA-1	TATA-box	TATAAA	1126	6	-	Helianthus annuus	core promoter element around -30 of transcription start
Pos.gene18168.mRNA-1	TATA-box	TATAA	1127	5	-	Arabidopsis thaliana	core promoter element around -30 of transcription start
Pos.gene18168.mRNA-1	TATA-box	TATA	1128	4	+	Arabidopsis thaliana	core promoter element around -30 of transcription start
Pos.gene18168.mRNA-1	TATA-box	TATATTTATATTT	1490	12	+	Avena sativa	core promoter element around -30 of transcription start
Pos.gene18168.mRNA-1	TATA-box	TATAAATA	1492	8	-	Daucus carota	core promoter element around -30 of transcription start
Pos.gene18168.mRNA-1	TATA-box	TATAAAT	1493	7	-	Brassica juncea	core promoter element around -30 of transcription start
Pos.gene18168.mRNA-1	TATA-box	TATAAA	1494	6	-	Helianthus annuus	core promoter element around -30 of transcription start
Pos.gene18168.mRNA-1	TATA-box	TATAA	1495	5	-	Arabidopsis thaliana	core promoter element around -30 of transcription start
Pos.gene18168.mRNA-1	TATA-box	TATA	1496	4	-	Arabidopsis thaliana	core promoter element around -30 of transcription start
Pos.gene18168.mRNA-1	TATA-box	ATATAA	1863	6	+	Brassica oleracea	core promoter element around -30 of transcription start
Pos.gene18168.mRNA-1	TATA-box	TATA	1864	4	-	Arabidopsis thaliana	core promoter element around -30 of transcription start
Pos.gene18168.mRNA-1	TATA-box	TACATAAA	1899	8	-	Oryza sativa	core promoter element around -30 of transcription start
Pos.gene18168.mRNA-1	TATA-box	ATATAA	1962	6	+	Brassica oleracea	core promoter element around -30 of transcription start
Pos.gene18168.mRNA-1	TATA-box	TATA	1963	4	-	Arabidopsis thaliana	core promoter element around -30 of transcription start
Pos.gene18168.mRNA-1	TATA-box	TATAA	2043	5	-	Arabidopsis thaliana	core promoter element around -30 of transcription start
Pos.gene18168.mRNA-1	TATA-box	TATA	2044	4	-	Arabidopsis thaliana	core promoter element around -30 of transcription start
Pos.gene18168.mRNA-1	TATA-box	TATAAAT	2110	7	-	Brassica juncea	core promoter element around -30 of transcription start
Pos.gene18168.mRNA-1	TATA-box	TATAAA	2111	6	-	Helianthus annuus	core promoter element around -30 of transcription start
Pos.gene18168.mRNA-1	TATA-box	TATAA	2112	5	-	Arabidopsis thaliana	core promoter element around -30 of transcription start
Pos.gene18168.mRNA-1	TATA-box	TATA	2113	4	-	Arabidopsis thaliana	core promoter element around -30 of transcription start
Pos.gene18168.mRNA-1	TATA-box	ATATAA	2146	6	+	Brassica oleracea	core promoter element around -30 of transcription start
Pos.gene18168.mRNA-1	TATA-box	TATA	2147	4	-	Arabidopsis thaliana	core promoter element around -30 of transcription start
Pos.gene18168.mRNA-1	TATA-box	ATTATA	2157	6	+	Brassica napus	core promoter element around -30 of transcription start
Pos.gene18168.mRNA-1	TATA-box	TATAA	2158	5	-	Arabidopsis thaliana	core promoter element around -30 of transcription start
Pos.gene18168.mRNA-1	TATA-box	TATA	2159	4	-	Arabidopsis thaliana	core promoter element around -30 of transcription start
Pos.gene18168.mRNA-1	TATA-box	TATATTTATATTT	2254	12	-	Avena sativa	core promoter element around -30 of transcription start
Pos.gene18168.mRNA-1	TATA-box	ATATAA	2256	6	+	Brassica oleracea	core promoter element around -30 of transcription start
Pos.gene18168.mRNA-1	TATA-box	TATA	2257	4	-	Arabidopsis thaliana	core promoter element around -30 of transcription start
Pos.gene18168.mRNA-1	TATA-box	TACAAAA	2364	7	+	Oryza sativa	core promoter element around -30 of transcription start
Pos.gene18168.mRNA-1	TATA-box	ATATAA	2390	6	+	Brassica oleracea	core promoter element around -30 of transcription start
Pos.gene18168.mRNA-1	TATA-box	TATA	2391	4	-	Arabidopsis thaliana	core promoter element around -30 of transcription start
Pos.gene18168.mRNA-1	TATA-box	ATATAA	2399	6	+	Brassica oleracea	core promoter element around -30 of transcription start
Pos.gene18168.mRNA-1	TATA-box	TATA	2400	4	-	Arabidopsis thaliana	core promoter element around -30 of transcription start
Pos.gene18168.mRNA-1	TATA-box	TATAAAA	2409	7	-	Pisum sativum	core promoter element around -30 of transcription start
Pos.gene18168.mRNA-1	TATA-box	TATAAA	2410	6	-	Helianthus annuus	core promoter element around -30 of transcription start
Pos.gene18168.mRNA-1	TATA-box	TATATAA	2411	7	-	Arabidopsis thaliana	core promoter element around -30 of transcription start
Pos.gene18168.mRNA-1	TATA-box	TATATA	2412	6	-	Arabidopsis thaliana	core promoter element around -30 of transcription start
Pos.gene18168.mRNA-1	TATA-box	ATATAT	2413	6	-	Brassica napus	core promoter element around -30 of transcription start
Pos.gene18168.mRNA-1	TATA-box	TATA	2414	4	-	Arabidopsis thaliana	core promoter element around -30 of transcription start
Pos.gene18168.mRNA-1	TATA-box	TATAAAA	2421	7	-	Pisum sativum	core promoter element around -30 of transcription start
Pos.gene18168.mRNA-1	TATA-box	TATAAA	2422	6	-	Helianthus annuus	core promoter element around -30 of transcription start
Pos.gene18168.mRNA-1	TATA-box	TATAA	2423	5	-	Arabidopsis thaliana	core promoter element around -30 of transcription start
Pos.gene18168.mRNA-1	TATA-box	TATA	2424	4	-	Arabidopsis thaliana	core promoter element around -30 of transcription start
Pos.gene18168.mRNA-1		motif_sequence	216	4	-	organism	short_function
Pos.gene18168.mRNA-1		motif_sequence	618	4	+	organism	short_function
Pos.gene18168.mRNA-1		motif_sequence	669	4	+	organism	short_function
Pos.gene18168.mRNA-1		motif_sequence	1153	4	-	organism	short_function
Pos.gene18168.mRNA-1		motif_sequence	1327	4	-	organism	short_function
Pos.gene18168.mRNA-1		motif_sequence	1395	4	-	organism	short_function
Pos.gene18168.mRNA-1		motif_sequence	1522	4	+	organism	short_function
Pos.gene18168.mRNA-1		motif_sequence	1902	4	+	organism	short_function
Pos.gene18168.mRNA-1		motif_sequence	1904	4	-	organism	short_function
Pos.gene18168.mRNA-1		motif_sequence	2006	4	+	organism	short_function
Pos.gene18168.mRNA-1		motif_sequence	2279	4	-	organism	short_function
Pos.gene18168.mRNA-1		motif_sequence	2355	4	-	organism	short_function
Pos.gene18168.mRNA-1	MYB-like sequence	TAACCA	968	6	+	Arabidopsis thaliana
Pos.gene18168.mRNA-1	MYB-like sequence	TAACCA	1014	6	+	Arabidopsis thaliana
Pos.gene18168.mRNA-1	CAAT-box	CAAT	33	4	-	Nicotiana glutinosa
Pos.gene18168.mRNA-1	CAAT-box	CAAT	205	4	+	Nicotiana glutinosa
Pos.gene18168.mRNA-1	CAAT-box	CAAT	535	4	+	Nicotiana glutinosa
Pos.gene18168.mRNA-1	CAAT-box	CAAT	682	4	+	Nicotiana glutinosa
Pos.gene18168.mRNA-1	CAAT-box	CAAT	733	4	-	Nicotiana glutinosa
Pos.gene18168.mRNA-1	CAAT-box	CCAAT	930	5	+	Arabidopsis thaliana	common cis-acting element in promoter and enhancer regions
Pos.gene18168.mRNA-1	CAAT-box	CAAT	931	4	+	Nicotiana glutinosa
Pos.gene18168.mRNA-1	CAAT-box	CAAT	941	4	+	Nicotiana glutinosa
Pos.gene18168.mRNA-1	CAAT-box	CAAT	952	4	+	Nicotiana glutinosa
Pos.gene18168.mRNA-1	CAAT-box	CAAAT	989	5	+	Pisum sativum	common cis-acting element in promoter and enhancer regions
Pos.gene18168.mRNA-1	CAAT-box	CAAAT	1064	5	+	Pisum sativum	common cis-acting element in promoter and enhancer regions
Pos.gene18168.mRNA-1	CAAT-box	CAAT	1117	4	-	Nicotiana glutinosa
Pos.gene18168.mRNA-1	CAAT-box	CAAT	1207	4	-	Nicotiana glutinosa
Pos.gene18168.mRNA-1	CAAT-box	CCAAT	1313	5	-	Arabidopsis thaliana	common cis-acting element in promoter and enhancer regions
Pos.gene18168.mRNA-1	CAAT-box	CAAT	1373	4	-	Nicotiana glutinosa
Pos.gene18168.mRNA-1	CAAT-box	CCAAT	1399	5	-	Arabidopsis thaliana	common cis-acting element in promoter and enhancer regions
Pos.gene18168.mRNA-1	CAAT-box	CAAAT	1472	5	+	Pisum sativum	common cis-acting element in promoter and enhancer regions
Pos.gene18168.mRNA-1	CAAT-box	CAAAT	1624	5	-	Pisum sativum	common cis-acting element in promoter and enhancer regions
Pos.gene18168.mRNA-1	CAAT-box	CAAT	1681	4	+	Nicotiana glutinosa
Pos.gene18168.mRNA-1	CAAT-box	CAAT	1701	4	+	Nicotiana glutinosa
Pos.gene18168.mRNA-1	CAAT-box	CAAAT	1775	5	+	Pisum sativum	common cis-acting element in promoter and enhancer regions
Pos.gene18168.mRNA-1	CAAT-box	CAAAT	1878	5	-	Pisum sativum	common cis-acting element in promoter and enhancer regions
Pos.gene18168.mRNA-1	CAAT-box	CAAAT	2003	5	+	Pisum sativum	common cis-acting element in promoter and enhancer regions
Pos.gene18168.mRNA-1	CAAT-box	CCAAT	2077	5	-	Arabidopsis thaliana	common cis-acting element in promoter and enhancer regions
Pos.gene18168.mRNA-1	CAAT-box	CAAAT	2224	5	+	Pisum sativum	common cis-acting element in promoter and enhancer regions
Pos.gene18168.mRNA-1	CAAT-box	CAAAT	2427	5	-	Pisum sativum	common cis-acting element in promoter and enhancer regions
Pos.gene18168.mRNA-1	CAAT-box	CAAT	2450	4	+	Nicotiana glutinosa
Pos.gene18168.mRNA-1	TCT-motif	TCTTAC	1594	6	+	Arabidopsis thaliana	part of a light responsive element
Pos.gene18168.mRNA-1	AT~TATA-box	TATATA	46	6	+	Arabidopsis thaliana
Pos.gene18168.mRNA-1	AT~TATA-box	TATATA	259	6	+	Arabidopsis thaliana
Pos.gene18168.mRNA-1	AT~TATA-box	TATATA	261	6	+	Arabidopsis thaliana
Pos.gene18168.mRNA-1	AT~TATA-box	TATATA	263	6	+	Arabidopsis thaliana
Pos.gene18168.mRNA-1	AT~TATA-box	TATATA	265	6	+	Arabidopsis thaliana
Pos.gene18168.mRNA-1	AT~TATA-box	TATATA	267	6	+	Arabidopsis thaliana
Pos.gene18168.mRNA-1	AT~TATA-box	TATATA	269	6	+	Arabidopsis thaliana
Pos.gene18168.mRNA-1	AT~TATA-box	TATATA	271	6	+	Arabidopsis thaliana
Pos.gene18168.mRNA-1	AT~TATA-box	TATATA	273	6	+	Arabidopsis thaliana
Pos.gene18168.mRNA-1	AT~TATA-box	TATATA	275	6	+	Arabidopsis thaliana
Pos.gene18168.mRNA-1	AT~TATA-box	TATATA	277	6	+	Arabidopsis thaliana
Pos.gene18168.mRNA-1	AT~TATA-box	TATATA	279	6	+	Arabidopsis thaliana
Pos.gene18168.mRNA-1	AT~TATA-box	TATATA	281	6	+	Arabidopsis thaliana
Pos.gene18168.mRNA-1	AT~TATA-box	TATATA	283	6	+	Arabidopsis thaliana
Pos.gene18168.mRNA-1	AT~TATA-box	TATATA	285	6	+	Arabidopsis thaliana
Pos.gene18168.mRNA-1	AT~TATA-box	TATATA	287	6	+	Arabidopsis thaliana
Pos.gene18168.mRNA-1	AT~TATA-box	TATATA	289	6	+	Arabidopsis thaliana
Pos.gene18168.mRNA-1	AT~TATA-box	TATATA	291	6	+	Arabidopsis thaliana
Pos.gene18168.mRNA-1	AT~TATA-box	TATATA	293	6	+	Arabidopsis thaliana
Pos.gene18168.mRNA-1	AT~TATA-box	TATATA	295	6	+	Arabidopsis thaliana
Pos.gene18168.mRNA-1	AT~TATA-box	TATATA	297	6	+	Arabidopsis thaliana
Pos.gene18168.mRNA-1	AT~TATA-box	TATATA	299	6	+	Arabidopsis thaliana
Pos.gene18168.mRNA-1	AT~TATA-box	TATATA	301	6	+	Arabidopsis thaliana
Pos.gene18168.mRNA-1	AT~TATA-box	TATATA	303	6	+	Arabidopsis thaliana
Pos.gene18168.mRNA-1	AT~TATA-box	TATATA	305	6	+	Arabidopsis thaliana
Pos.gene18168.mRNA-1	AT~TATA-box	TATATA	307	6	+	Arabidopsis thaliana
Pos.gene18168.mRNA-1	AT~TATA-box	TATATA	309	6	+	Arabidopsis thaliana
Pos.gene18168.mRNA-1	AT~TATA-box	TATATA	311	6	+	Arabidopsis thaliana
Pos.gene18168.mRNA-1	AT~TATA-box	TATATA	313	6	+	Arabidopsis thaliana
Pos.gene18168.mRNA-1	AT~TATA-box	TATATA	315	6	+	Arabidopsis thaliana
Pos.gene18168.mRNA-1	AT~TATA-box	TATATA	317	6	+	Arabidopsis thaliana
Pos.gene18168.mRNA-1	AT~TATA-box	TATATA	319	6	+	Arabidopsis thaliana
Pos.gene18168.mRNA-1	AT~TATA-box	TATATA	321	6	+	Arabidopsis thaliana
Pos.gene18168.mRNA-1	AT~TATA-box	TATATA	323	6	+	Arabidopsis thaliana
Pos.gene18168.mRNA-1	AT~TATA-box	TATATA	325	6	+	Arabidopsis thaliana
Pos.gene18168.mRNA-1	AT~TATA-box	TATATA	327	6	+	Arabidopsis thaliana
Pos.gene18168.mRNA-1	AT~TATA-box	TATATA	329	6	+	Arabidopsis thaliana
Pos.gene18168.mRNA-1	AT~TATA-box	TATATA	331	6	+	Arabidopsis thaliana
Pos.gene18168.mRNA-1	AT~TATA-box	TATATA	333	6	+	Arabidopsis thaliana
Pos.gene18168.mRNA-1	AT~TATA-box	TATATA	335	6	+	Arabidopsis thaliana
Pos.gene18168.mRNA-1	AT~TATA-box	TATATA	337	6	+	Arabidopsis thaliana
Pos.gene18168.mRNA-1	AT~TATA-box	TATATA	339	6	+	Arabidopsis thaliana
Pos.gene18168.mRNA-1	AT~TATA-box	TATATA	341	6	+	Arabidopsis thaliana
Pos.gene18168.mRNA-1	AT~TATA-box	TATATA	343	6	+	Arabidopsis thaliana
Pos.gene18168.mRNA-1	AT~TATA-box	TATATA	345	6	+	Arabidopsis thaliana
Pos.gene18168.mRNA-1	AT~TATA-box	TATATA	347	6	+	Arabidopsis thaliana
Pos.gene18168.mRNA-1	AT~TATA-box	TATATA	349	6	+	Arabidopsis thaliana
Pos.gene18168.mRNA-1	AT~TATA-box	TATATA	351	6	+	Arabidopsis thaliana
Pos.gene18168.mRNA-1	AT~TATA-box	TATATA	353	6	+	Arabidopsis thaliana
Pos.gene18168.mRNA-1	AT~TATA-box	TATATA	355	6	+	Arabidopsis thaliana
Pos.gene18168.mRNA-1	AT~TATA-box	TATATA	357	6	+	Arabidopsis thaliana
Pos.gene18168.mRNA-1	AT~TATA-box	TATATA	359	6	+	Arabidopsis thaliana
Pos.gene18168.mRNA-1	AT~TATA-box	TATATA	361	6	+	Arabidopsis thaliana
Pos.gene18168.mRNA-1	AT~TATA-box	TATATA	363	6	+	Arabidopsis thaliana
Pos.gene18168.mRNA-1	AT~TATA-box	TATATA	365	6	+	Arabidopsis thaliana
Pos.gene18168.mRNA-1	AT~TATA-box	TATATA	367	6	+	Arabidopsis thaliana
Pos.gene18168.mRNA-1	AT~TATA-box	TATATA	369	6	+	Arabidopsis thaliana
Pos.gene18168.mRNA-1	AT~TATA-box	TATATA	371	6	+	Arabidopsis thaliana
Pos.gene18168.mRNA-1	AT~TATA-box	TATATA	373	6	+	Arabidopsis thaliana
Pos.gene18168.mRNA-1	AT~TATA-box	TATATA	375	6	+	Arabidopsis thaliana
Pos.gene18168.mRNA-1	AT~TATA-box	TATATA	382	6	+	Arabidopsis thaliana
Pos.gene18168.mRNA-1	AT~TATA-box	TATATA	384	6	+	Arabidopsis thaliana
Pos.gene18168.mRNA-1	AT~TATA-box	TATATA	386	6	+	Arabidopsis thaliana
Pos.gene18168.mRNA-1	AT~TATA-box	TATATA	388	6	+	Arabidopsis thaliana
Pos.gene18168.mRNA-1	AT~TATA-box	TATATA	390	6	+	Arabidopsis thaliana
Pos.gene18168.mRNA-1	AT~TATA-box	TATATA	392	6	+	Arabidopsis thaliana
Pos.gene18168.mRNA-1	AT~TATA-box	TATATA	394	6	+	Arabidopsis thaliana
Pos.gene18168.mRNA-1	AT~TATA-box	TATATA	396	6	+	Arabidopsis thaliana
Pos.gene18168.mRNA-1	AT~TATA-box	TATATA	563	6	+	Arabidopsis thaliana
Pos.gene18168.mRNA-1	AT~TATA-box	TATATA	583	6	+	Arabidopsis thaliana
Pos.gene18168.mRNA-1	AT~TATA-box	TATATA	600	6	+	Arabidopsis thaliana
Pos.gene18168.mRNA-1	AT~TATA-box	TATATA	612	6	+	Arabidopsis thaliana
Pos.gene18168.mRNA-1	AT~TATA-box	TATATAAA	2410	8	-	Arabidopsis thaliana
Pos.gene18168.mRNA-1	AT~TATA-box	TATATA	2412	6	-	Arabidopsis thaliana
Pos.gene18168.mRNA-1	MYC	CATGTG	526	6	-	Arabidopsis thaliana
Pos.gene18168.mRNA-1	MYC	CATTTG	1472	6	-	Arabidopsis thaliana
Pos.gene18168.mRNA-1	MYC	CATTTG	1877	6	+	Arabidopsis thaliana
Pos.gene18168.mRNA-1	O2-site	GATGATGTGG	20	9	+	Zea mays	cis-acting regulatory element involved in zein metabolism regulation
Pos.gene18168.mRNA-1	TCA-element	CCATCTTTTT	1614	9	-	Nicotiana tabacum	cis-acting element involved in salicylic acid responsiveness
Pos.gene18168.mRNA-1	ABRE4	CACGTA	688	6	-	Zea mays
Pos.gene18168.mRNA-1	MRE	AACCTAA	160	7	+	Petroselinum crispum	MYB binding site involved in light responsiveness
Pos.gene18168.mRNA-1	MRE	AACCTAA	1885	7	-	Petroselinum crispum	MYB binding site involved in light responsiveness
Pos.gene23837.mRNA-1	TCA	TCATCTTCAT	507	9	+	Pisum sativum
Pos.gene23837.mRNA-1	AE-box	AGAAACAA	1935	8	+	Arabidopsis thaliana	part of a module for light response
Pos.gene23837.mRNA-1	CGTCA-motif	CGTCA	707	5	-	Hordeum vulgare	cis-acting regulatory element involved in the MeJA-responsiveness
Pos.gene23837.mRNA-1	CGTCA-motif	CGTCA	738	5	+	Hordeum vulgare	cis-acting regulatory element involved in the MeJA-responsiveness
Pos.gene23837.mRNA-1	G-box	CACGTC	708	6	-	Zea mays	cis-acting regulatory element involved in light responsiveness
Pos.gene23837.mRNA-1	G-box	TACGTG	919	6	+	Arabidopsis thaliana	cis-acting regulatory element involved in light responsiveness
Pos.gene23837.mRNA-1	G-box	CACGAC	2347	6	-	Zea mays	cis-acting regulatory element involved in light responsiveness
Pos.gene23837.mRNA-1	LTR	CCGAAA	2336	6	-	Hordeum vulgare	cis-acting element involved in low-temperature responsiveness
Pos.gene23837.mRNA-1	GT1-motif	GGTTAA	677	6	+	Arabidopsis thaliana	light responsive element
Pos.gene23837.mRNA-1	GT1-motif	GGTTAA	2279	6	+	Arabidopsis thaliana	light responsive element
Pos.gene23837.mRNA-1	GT1-motif	GGTTAA	2327	6	+	Arabidopsis thaliana	light responsive element
Pos.gene23837.mRNA-1	Unnamed__4	CTCC	58	4	+	Petroselinum hortense
Pos.gene23837.mRNA-1	Unnamed__4	CTCC	158	4	+	Petroselinum hortense
Pos.gene23837.mRNA-1	Unnamed__4	CTCC	355	4	-	Petroselinum hortense
Pos.gene23837.mRNA-1	Unnamed__4	CTCC	391	4	-	Petroselinum hortense
Pos.gene23837.mRNA-1	Unnamed__4	CTCC	558	4	+	Petroselinum hortense
Pos.gene23837.mRNA-1	Unnamed__4	CTCC	563	4	+	Petroselinum hortense
Pos.gene23837.mRNA-1	Unnamed__4	CTCC	691	4	-	Petroselinum hortense
Pos.gene23837.mRNA-1	Unnamed__4	CTCC	719	4	-	Petroselinum hortense
Pos.gene23837.mRNA-1	Unnamed__4	CTCC	728	4	-	Petroselinum hortense
Pos.gene23837.mRNA-1	Unnamed__4	CTCC	804	4	+	Petroselinum hortense
Pos.gene23837.mRNA-1	Unnamed__4	CTCC	1422	4	+	Petroselinum hortense
Pos.gene23837.mRNA-1	Unnamed__4	CTCC	1572	4	-	Petroselinum hortense
Pos.gene23837.mRNA-1	Unnamed__4	CTCC	1980	4	+	Petroselinum hortense
Pos.gene23837.mRNA-1	Unnamed__4	CTCC	2474	4	-	Petroselinum hortense
Pos.gene23837.mRNA-1	Unnamed__4	CTCC	2492	4	+	Petroselinum hortense
Pos.gene23837.mRNA-1	TGACG-motif	TGACG	707	5	+	Hordeum vulgare	cis-acting regulatory element involved in the MeJA-responsiveness
Pos.gene23837.mRNA-1	TGACG-motif	TGACG	738	5	-	Hordeum vulgare	cis-acting regulatory element involved in the MeJA-responsiveness
Pos.gene23837.mRNA-1	ARE	AAACCA	36	6	+	Zea mays	cis-acting regulatory element essential for the anaerobic induction
Pos.gene23837.mRNA-1	ARE	AAACCA	202	6	-	Zea mays	cis-acting regulatory element essential for the anaerobic induction
Pos.gene23837.mRNA-1	ARE	AAACCA	1056	6	+	Zea mays	cis-acting regulatory element essential for the anaerobic induction
Pos.gene23837.mRNA-1	ARE	AAACCA	2253	6	+	Zea mays	cis-acting regulatory element essential for the anaerobic induction
Pos.gene23837.mRNA-1	ABRE	ACGTG	709	5	+	Arabidopsis thaliana	cis-acting element involved in the abscisic acid responsiveness
Pos.gene23837.mRNA-1	ABRE	ACGTG	766	5	+	Arabidopsis thaliana	cis-acting element involved in the abscisic acid responsiveness
Pos.gene23837.mRNA-1	ABRE	ACGTG	782	5	-	Arabidopsis thaliana	cis-acting element involved in the abscisic acid responsiveness
Pos.gene23837.mRNA-1	ABRE	ACGTG	920	5	+	Arabidopsis thaliana	cis-acting element involved in the abscisic acid responsiveness
Pos.gene23837.mRNA-1	ABRE	ACGTG	1591	5	+	Arabidopsis thaliana	cis-acting element involved in the abscisic acid responsiveness
Pos.gene23837.mRNA-1	Unnamed__6	taTAAATATct	1133	10	-	Zea mays
Pos.gene23837.mRNA-1	TGA-element	AACGAC	616	6	-	Brassica oleracea	auxin-responsive element
Pos.gene23837.mRNA-1	TGA-element	AACGAC	1012	6	-	Brassica oleracea	auxin-responsive element
Pos.gene23837.mRNA-1	TGA-element	AACGAC	1547	6	+	Brassica oleracea	auxin-responsive element
Pos.gene23837.mRNA-1	TGA-element	AACGAC	2403	6	-	Brassica oleracea	auxin-responsive element
Pos.gene23837.mRNA-1	TCA-element	TCAGAAGAGG	1761	9	+	Brassica oleracea	cis-acting element involved in salicylic acid responsiveness
Pos.gene23837.mRNA-1	ABRE4	CACGTA	919	6	-	Zea mays
Pos.gene23837.mRNA-1	CCAAT-box	CAACGG	834	6	-	Hordeum vulgare	MYBHv1 binding site
Pos.gene23837.mRNA-1	CAAT-box	CAAAT	22	5	+	Pisum sativum	common cis-acting element in promoter and enhancer regions
Pos.gene23837.mRNA-1	CAAT-box	CCAAT	60	5	+	Arabidopsis thaliana	common cis-acting element in promoter and enhancer regions
Pos.gene23837.mRNA-1	CAAT-box	CAAT	61	4	+	Nicotiana glutinosa
Pos.gene23837.mRNA-1	CAAT-box	CAAT	168	4	-	Nicotiana glutinosa
Pos.gene23837.mRNA-1	CAAT-box	CAAAT	236	5	+	Pisum sativum	common cis-acting element in promoter and enhancer regions
Pos.gene23837.mRNA-1	CAAT-box	CAAAT	239	5	-	Pisum sativum	common cis-acting element in promoter and enhancer regions
Pos.gene23837.mRNA-1	CAAT-box	CAAT	298	4	+	Nicotiana glutinosa
Pos.gene23837.mRNA-1	CAAT-box	CAAAT	368	5	-	Pisum sativum	common cis-acting element in promoter and enhancer regions
Pos.gene23837.mRNA-1	CAAT-box	CAAAT	402	5	-	Pisum sativum	common cis-acting element in promoter and enhancer regions
Pos.gene23837.mRNA-1	CAAT-box	TGCCAAC	463	7	-	Petunia hybrida	common cis-acting element in promoter and enhancer regions
Pos.gene23837.mRNA-1	CAAT-box	CCAAT	483	5	-	Arabidopsis thaliana	common cis-acting element in promoter and enhancer regions
Pos.gene23837.mRNA-1	CAAT-box	CAAT	571	4	-	Nicotiana glutinosa
Pos.gene23837.mRNA-1	CAAT-box	CAAT	687	4	+	Nicotiana glutinosa
Pos.gene23837.mRNA-1	CAAT-box	CAAT	723	4	-	Nicotiana glutinosa
Pos.gene23837.mRNA-1	CAAT-box	CAAAT	840	5	-	Pisum sativum	common cis-acting element in promoter and enhancer regions
Pos.gene23837.mRNA-1	CAAT-box	CAAT	877	4	+	Nicotiana glutinosa
Pos.gene23837.mRNA-1	CAAT-box	CAAT	1046	4	+	Nicotiana glutinosa
Pos.gene23837.mRNA-1	CAAT-box	CAAT	1051	4	+	Nicotiana glutinosa
Pos.gene23837.mRNA-1	CAAT-box	CAAT	1073	4	+	Nicotiana glutinosa
Pos.gene23837.mRNA-1	CAAT-box	CAAAT	1460	5	-	Pisum sativum	common cis-acting element in promoter and enhancer regions
Pos.gene23837.mRNA-1	CAAT-box	CAAT	1488	4	+	Nicotiana glutinosa
Pos.gene23837.mRNA-1	CAAT-box	CAAAT	1618	5	+	Pisum sativum	common cis-acting element in promoter and enhancer regions
Pos.gene23837.mRNA-1	CAAT-box	CAAAT	1623	5	-	Pisum sativum	common cis-acting element in promoter and enhancer regions
Pos.gene23837.mRNA-1	CAAT-box	CAAAT	1650	5	+	Pisum sativum	common cis-acting element in promoter and enhancer regions
Pos.gene23837.mRNA-1	CAAT-box	CAAT	1706	4	+	Nicotiana glutinosa
Pos.gene23837.mRNA-1	CAAT-box	CAAT	1711	4	-	Nicotiana glutinosa
Pos.gene23837.mRNA-1	CAAT-box	CAAT	1746	4	+	Nicotiana glutinosa
Pos.gene23837.mRNA-1	CAAT-box	CAAAT	1748	5	-	Pisum sativum	common cis-acting element in promoter and enhancer regions
Pos.gene23837.mRNA-1	CAAT-box	CAAT	1777	4	+	Nicotiana glutinosa
Pos.gene23837.mRNA-1	CAAT-box	CAAT	1787	4	-	Nicotiana glutinosa
Pos.gene23837.mRNA-1	CAAT-box	CAAT	1813	4	+	Nicotiana glutinosa
Pos.gene23837.mRNA-1	CAAT-box	CCAAT	1821	5	-	Arabidopsis thaliana	common cis-acting element in promoter and enhancer regions
Pos.gene23837.mRNA-1	CAAT-box	CAAT	1851	4	-	Nicotiana glutinosa
Pos.gene23837.mRNA-1	CAAT-box	CAAT	1872	4	+	Nicotiana glutinosa
Pos.gene23837.mRNA-1	CAAT-box	CCAAT	1946	5	-	Arabidopsis thaliana	common cis-acting element in promoter and enhancer regions
Pos.gene23837.mRNA-1	CAAT-box	CAAAT	1959	5	-	Pisum sativum	common cis-acting element in promoter and enhancer regions
Pos.gene23837.mRNA-1	CAAT-box	CAAAT	1970	5	+	Pisum sativum	common cis-acting element in promoter and enhancer regions
Pos.gene23837.mRNA-1	CAAT-box	CCAAT	2086	5	-	Arabidopsis thaliana	common cis-acting element in promoter and enhancer regions
Pos.gene23837.mRNA-1	CAAT-box	CAAAT	2107	5	+	Pisum sativum	common cis-acting element in promoter and enhancer regions
Pos.gene23837.mRNA-1	CAAT-box	CCAAT	2121	5	-	Arabidopsis thaliana	common cis-acting element in promoter and enhancer regions
Pos.gene23837.mRNA-1	CAAT-box	CAAAT	2246	5	+	Pisum sativum	common cis-acting element in promoter and enhancer regions
Pos.gene23837.mRNA-1	CAAT-box	CAAT	2273	4	+	Nicotiana glutinosa
Pos.gene23837.mRNA-1	CAAT-box	CAAT	2320	4	-	Nicotiana glutinosa
Pos.gene23837.mRNA-1	CAAT-box	CAAT	2354	4	-	Nicotiana glutinosa
Pos.gene23837.mRNA-1	CAAT-box	CCAAT	2412	5	-	Arabidopsis thaliana	common cis-acting element in promoter and enhancer regions
Pos.gene23837.mRNA-1	TCT-motif	TCTTAC	1019	6	-	Arabidopsis thaliana	part of a light responsive element
Pos.gene23837.mRNA-1	as-1	TGACG	707	5	+	Arabidopsis thaliana
Pos.gene23837.mRNA-1	as-1	TGACG	738	5	-	Arabidopsis thaliana
Pos.gene23837.mRNA-1	HD-Zip 1	CAAT(A/T)ATTG	1706	8.5	-	Arabidopsis thaliana	element involved in differentiation of the palisade mesophyll cells
Pos.gene23837.mRNA-1	AT~TATA-box	TATATA	433	6	+	Arabidopsis thaliana
Pos.gene23837.mRNA-1	AT~TATA-box	TATATA	1076	6	+	Arabidopsis thaliana
Pos.gene23837.mRNA-1	AT~TATA-box	TATATA	1078	6	+	Arabidopsis thaliana
Pos.gene23837.mRNA-1	AT~TATA-box	TATATA	1080	6	+	Arabidopsis thaliana
Pos.gene23837.mRNA-1	AT~TATA-box	TATATA	1082	6	+	Arabidopsis thaliana
Pos.gene23837.mRNA-1	AT~TATA-box	TATATA	1084	6	+	Arabidopsis thaliana
Pos.gene23837.mRNA-1	AT~TATA-box	TATATA	1086	6	+	Arabidopsis thaliana
Pos.gene23837.mRNA-1	AT~TATA-box	TATATA	1088	6	+	Arabidopsis thaliana
Pos.gene23837.mRNA-1	AT~TATA-box	TATATA	1090	6	+	Arabidopsis thaliana
Pos.gene23837.mRNA-1	AT~TATA-box	TATATA	1092	6	+	Arabidopsis thaliana
Pos.gene23837.mRNA-1	AT~TATA-box	TATATA	1094	6	+	Arabidopsis thaliana
Pos.gene23837.mRNA-1	AT~TATA-box	TATATA	1096	6	+	Arabidopsis thaliana
Pos.gene23837.mRNA-1	AT~TATA-box	TATATA	1098	6	+	Arabidopsis thaliana
Pos.gene23837.mRNA-1	AT~TATA-box	TATATA	1100	6	+	Arabidopsis thaliana
Pos.gene23837.mRNA-1	AT~TATA-box	TATATA	1102	6	+	Arabidopsis thaliana
Pos.gene23837.mRNA-1	AT~TATA-box	TATATA	1104	6	+	Arabidopsis thaliana
Pos.gene23837.mRNA-1	AT~TATA-box	TATATA	1106	6	+	Arabidopsis thaliana
Pos.gene23837.mRNA-1	AT~TATA-box	TATATA	1108	6	+	Arabidopsis thaliana
Pos.gene23837.mRNA-1	AT~TATA-box	TATATA	1110	6	+	Arabidopsis thaliana
Pos.gene23837.mRNA-1	AT~TATA-box	TATATA	1112	6	+	Arabidopsis thaliana
Pos.gene23837.mRNA-1	AT~TATA-box	TATATA	1114	6	+	Arabidopsis thaliana
Pos.gene23837.mRNA-1	AT~TATA-box	TATATA	1116	6	+	Arabidopsis thaliana
Pos.gene23837.mRNA-1	AT~TATA-box	TATATA	1118	6	+	Arabidopsis thaliana
Pos.gene23837.mRNA-1	AT~TATA-box	TATATA	1120	6	+	Arabidopsis thaliana
Pos.gene23837.mRNA-1	AT~TATA-box	TATATA	1122	6	+	Arabidopsis thaliana
Pos.gene23837.mRNA-1	AT~TATA-box	TATATA	1124	6	+	Arabidopsis thaliana
Pos.gene23837.mRNA-1	AT~TATA-box	TATATA	1126	6	+	Arabidopsis thaliana
Pos.gene23837.mRNA-1	AT~TATA-box	TATATA	1128	6	+	Arabidopsis thaliana
Pos.gene23837.mRNA-1	AT~TATA-box	TATATA	1136	6	+	Arabidopsis thaliana
Pos.gene23837.mRNA-1	AT~TATA-box	TATATA	1138	6	+	Arabidopsis thaliana
Pos.gene23837.mRNA-1	AT~TATA-box	TATATA	1140	6	+	Arabidopsis thaliana
Pos.gene23837.mRNA-1	AT~TATA-box	TATATA	1142	6	+	Arabidopsis thaliana
Pos.gene23837.mRNA-1	AT~TATA-box	TATATA	1144	6	+	Arabidopsis thaliana
Pos.gene23837.mRNA-1	AT~TATA-box	TATATA	1146	6	+	Arabidopsis thaliana
Pos.gene23837.mRNA-1	AT~TATA-box	TATATA	1148	6	+	Arabidopsis thaliana
Pos.gene23837.mRNA-1	AT~TATA-box	TATATA	1150	6	+	Arabidopsis thaliana
Pos.gene23837.mRNA-1	AT~TATA-box	TATATA	1152	6	+	Arabidopsis thaliana
Pos.gene23837.mRNA-1	AT~TATA-box	TATATA	1154	6	+	Arabidopsis thaliana
Pos.gene23837.mRNA-1	AT~TATA-box	TATATA	1156	6	+	Arabidopsis thaliana
Pos.gene23837.mRNA-1	AT~TATA-box	TATATA	1158	6	+	Arabidopsis thaliana
Pos.gene23837.mRNA-1	AT~TATA-box	TATATA	1160	6	+	Arabidopsis thaliana
Pos.gene23837.mRNA-1	AT~TATA-box	TATATA	1162	6	+	Arabidopsis thaliana
Pos.gene23837.mRNA-1	AT~TATA-box	TATATA	1164	6	+	Arabidopsis thaliana
Pos.gene23837.mRNA-1	AT~TATA-box	TATATA	1166	6	+	Arabidopsis thaliana
Pos.gene23837.mRNA-1	AT~TATA-box	TATATA	1168	6	+	Arabidopsis thaliana
Pos.gene23837.mRNA-1	AT~TATA-box	TATATA	1170	6	+	Arabidopsis thaliana
Pos.gene23837.mRNA-1	AT~TATA-box	TATATA	1172	6	+	Arabidopsis thaliana
Pos.gene23837.mRNA-1	AT~TATA-box	TATATA	1174	6	+	Arabidopsis thaliana
Pos.gene23837.mRNA-1	AT~TATA-box	TATATA	1176	6	+	Arabidopsis thaliana
Pos.gene23837.mRNA-1	AT~TATA-box	TATATA	1178	6	+	Arabidopsis thaliana
Pos.gene23837.mRNA-1	AT~TATA-box	TATATA	1180	6	+	Arabidopsis thaliana
Pos.gene23837.mRNA-1	AT~TATA-box	TATATA	1182	6	+	Arabidopsis thaliana
Pos.gene23837.mRNA-1	AT~TATA-box	TATATA	1184	6	+	Arabidopsis thaliana
Pos.gene23837.mRNA-1	AT~TATA-box	TATATA	1186	6	+	Arabidopsis thaliana
Pos.gene23837.mRNA-1	AT~TATA-box	TATATA	1188	6	+	Arabidopsis thaliana
Pos.gene23837.mRNA-1	AT~TATA-box	TATATA	1190	6	+	Arabidopsis thaliana
Pos.gene23837.mRNA-1	AT~TATA-box	TATATA	1192	6	+	Arabidopsis thaliana
Pos.gene23837.mRNA-1	AT~TATA-box	TATATA	1194	6	+	Arabidopsis thaliana
Pos.gene23837.mRNA-1	AT~TATA-box	TATATA	1196	6	+	Arabidopsis thaliana
Pos.gene23837.mRNA-1	AT~TATA-box	TATATA	1198	6	+	Arabidopsis thaliana
Pos.gene23837.mRNA-1	AT~TATA-box	TATATA	1200	6	+	Arabidopsis thaliana
Pos.gene23837.mRNA-1	AT~TATA-box	TATATA	1202	6	+	Arabidopsis thaliana
Pos.gene23837.mRNA-1	AT~TATA-box	TATATA	1204	6	+	Arabidopsis thaliana
Pos.gene23837.mRNA-1	AT~TATA-box	TATATA	1206	6	+	Arabidopsis thaliana
Pos.gene23837.mRNA-1	AT~TATA-box	TATATA	1208	6	+	Arabidopsis thaliana
Pos.gene23837.mRNA-1	AT~TATA-box	TATATA	1210	6	+	Arabidopsis thaliana
Pos.gene23837.mRNA-1	AT~TATA-box	TATATA	1212	6	+	Arabidopsis thaliana
Pos.gene23837.mRNA-1	AT~TATA-box	TATATA	1214	6	+	Arabidopsis thaliana
Pos.gene23837.mRNA-1	AT~TATA-box	TATATA	1216	6	+	Arabidopsis thaliana
Pos.gene23837.mRNA-1	AT~TATA-box	TATATA	1218	6	+	Arabidopsis thaliana
Pos.gene23837.mRNA-1	AT~TATA-box	TATATA	1220	6	+	Arabidopsis thaliana
Pos.gene23837.mRNA-1	AT~TATA-box	TATATA	1222	6	+	Arabidopsis thaliana
Pos.gene23837.mRNA-1	AT~TATA-box	TATATA	1224	6	+	Arabidopsis thaliana
Pos.gene23837.mRNA-1	AT~TATA-box	TATATA	1226	6	+	Arabidopsis thaliana
Pos.gene23837.mRNA-1	AT~TATA-box	TATATA	1228	6	+	Arabidopsis thaliana
Pos.gene23837.mRNA-1	AT~TATA-box	TATATA	1230	6	+	Arabidopsis thaliana
Pos.gene23837.mRNA-1	AT~TATA-box	TATATA	1232	6	+	Arabidopsis thaliana
Pos.gene23837.mRNA-1	AT~TATA-box	TATATA	1234	6	+	Arabidopsis thaliana
Pos.gene23837.mRNA-1	AT~TATA-box	TATATA	1236	6	+	Arabidopsis thaliana
Pos.gene23837.mRNA-1	AT~TATA-box	TATATA	1238	6	+	Arabidopsis thaliana
Pos.gene23837.mRNA-1	AT~TATA-box	TATATA	1240	6	+	Arabidopsis thaliana
Pos.gene23837.mRNA-1	AT~TATA-box	TATATA	1242	6	+	Arabidopsis thaliana
Pos.gene23837.mRNA-1	AT~TATA-box	TATATA	1244	6	+	Arabidopsis thaliana
Pos.gene23837.mRNA-1	AT~TATA-box	TATATA	1246	6	+	Arabidopsis thaliana
Pos.gene23837.mRNA-1	AT~TATA-box	TATATA	1248	6	+	Arabidopsis thaliana
Pos.gene23837.mRNA-1	AT~TATA-box	TATATA	1250	6	+	Arabidopsis thaliana
Pos.gene23837.mRNA-1	AT~TATA-box	TATATA	1252	6	+	Arabidopsis thaliana
Pos.gene23837.mRNA-1	AT~TATA-box	TATATA	1254	6	+	Arabidopsis thaliana
Pos.gene23837.mRNA-1	AT~TATA-box	TATATA	1256	6	+	Arabidopsis thaliana
Pos.gene23837.mRNA-1	AT~TATA-box	TATATA	1258	6	-	Arabidopsis thaliana
Pos.gene23837.mRNA-1	AT~TATA-box	TATATA	1260	6	-	Arabidopsis thaliana
Pos.gene23837.mRNA-1	AT~TATA-box	TATATA	1262	6	-	Arabidopsis thaliana
Pos.gene23837.mRNA-1	AT~TATA-box	TATATA	1264	6	-	Arabidopsis thaliana
Pos.gene23837.mRNA-1	AT~TATA-box	TATATA	1266	6	-	Arabidopsis thaliana
Pos.gene23837.mRNA-1	AT~TATA-box	TATATA	1268	6	-	Arabidopsis thaliana
Pos.gene23837.mRNA-1	AT~TATA-box	TATATA	1270	6	-	Arabidopsis thaliana
Pos.gene23837.mRNA-1	AT~TATA-box	TATATA	1272	6	-	Arabidopsis thaliana
Pos.gene23837.mRNA-1	AT~TATA-box	TATATA	1274	6	-	Arabidopsis thaliana
Pos.gene23837.mRNA-1	AT~TATA-box	TATATA	1276	6	-	Arabidopsis thaliana
Pos.gene23837.mRNA-1	AT~TATA-box	TATATA	1278	6	-	Arabidopsis thaliana
Pos.gene23837.mRNA-1	AT~TATA-box	TATATA	1280	6	-	Arabidopsis thaliana
Pos.gene23837.mRNA-1	AT~TATA-box	TATATA	1282	6	-	Arabidopsis thaliana
Pos.gene23837.mRNA-1	AT~TATA-box	TATATA	1284	6	-	Arabidopsis thaliana
Pos.gene23837.mRNA-1	AT~TATA-box	TATATA	1286	6	-	Arabidopsis thaliana
Pos.gene23837.mRNA-1	AT~TATA-box	TATATA	1288	6	-	Arabidopsis thaliana
Pos.gene23837.mRNA-1	AT~TATA-box	TATATA	1290	6	-	Arabidopsis thaliana
Pos.gene23837.mRNA-1	AT~TATA-box	TATATA	1292	6	-	Arabidopsis thaliana
Pos.gene23837.mRNA-1	AT~TATA-box	TATATA	1294	6	-	Arabidopsis thaliana
Pos.gene23837.mRNA-1	AT~TATA-box	TATATA	1302	6	-	Arabidopsis thaliana
Pos.gene23837.mRNA-1	AT~TATA-box	TATATA	1304	6	-	Arabidopsis thaliana
Pos.gene23837.mRNA-1	AT~TATA-box	TATATA	1306	6	-	Arabidopsis thaliana
Pos.gene23837.mRNA-1	AT~TATA-box	TATATA	1308	6	-	Arabidopsis thaliana
Pos.gene23837.mRNA-1	AT~TATA-box	TATATA	1310	6	-	Arabidopsis thaliana
Pos.gene23837.mRNA-1	AT~TATA-box	TATATA	1312	6	-	Arabidopsis thaliana
Pos.gene23837.mRNA-1	MYB recognition site	CCGTTG	834	6	+	Arabidopsis thaliana
Pos.gene23837.mRNA-1	MYC	CATGTG	1857	6	-	Arabidopsis thaliana
Pos.gene23837.mRNA-1	MYC	CATTTG	1970	6	-	Arabidopsis thaliana
Pos.gene23837.mRNA-1	MYC	CATTTG	2107	6	-	Arabidopsis thaliana
Pos.gene23837.mRNA-1	ERE	ATTTTAAA	981	8	+	Nicotiana glutinos
Pos.gene23837.mRNA-1	ERE	ATTTCATA	2142	8	+	Nicotiana glutinos
Pos.gene23837.mRNA-1	W box	TTGACC	2054	6	+	Arabidopsis thaliana
Pos.gene23837.mRNA-1	GATA-motif	AAGATAAGATT	62	10	-	Arabidopsis thaliana	part of a light responsive element
Pos.gene23837.mRNA-1	GATA-motif	GATAGGG	2201	7	+	Pisum sativum	part of a light responsive element
Pos.gene23837.mRNA-1	TATA-box	ATATAT	41	6	+	Brassica napus	core promoter element around -30 of transcription start
Pos.gene23837.mRNA-1	TATA-box	TATA	42	4	+	Arabidopsis thaliana	core promoter element around -30 of transcription start
Pos.gene23837.mRNA-1	TATA-box	TATAA	71	5	-	Arabidopsis thaliana	core promoter element around -30 of transcription start
Pos.gene23837.mRNA-1	TATA-box	TATA	72	4	+	Arabidopsis thaliana	core promoter element around -30 of transcription start
Pos.gene23837.mRNA-1	TATA-box	TATAAATA	147	8	-	Daucus carota	core promoter element around -30 of transcription start
Pos.gene23837.mRNA-1	TATA-box	TATAAAT	148	7	-	Brassica juncea	core promoter element around -30 of transcription start
Pos.gene23837.mRNA-1	TATA-box	TATAAA	149	6	-	Helianthus annuus	core promoter element around -30 of transcription start
Pos.gene23837.mRNA-1	TATA-box	TATAA	150	5	-	Arabidopsis thaliana	core promoter element around -30 of transcription start
Pos.gene23837.mRNA-1	TATA-box	TATA	151	4	+	Arabidopsis thaliana	core promoter element around -30 of transcription start
Pos.gene23837.mRNA-1	TATA-box	TATA	365	4	+	Arabidopsis thaliana	core promoter element around -30 of transcription start
Pos.gene23837.mRNA-1	TATA-box	TATATA	433	6	+	Arabidopsis thaliana	core promoter element around -30 of transcription start
Pos.gene23837.mRNA-1	TATA-box	TATA	435	4	+	Arabidopsis thaliana	core promoter element around -30 of transcription start
Pos.gene23837.mRNA-1	TATA-box	TATAA	452	5	-	Arabidopsis thaliana	core promoter element around -30 of transcription start
Pos.gene23837.mRNA-1	TATA-box	TATA	453	4	+	Arabidopsis thaliana	core promoter element around -30 of transcription start
Pos.gene23837.mRNA-1	TATA-box	TATACA	547	6	-	Helianthus annuus	core promoter element around -30 of transcription start
Pos.gene23837.mRNA-1	TATA-box	TATA	549	4	+	Arabidopsis thaliana	core promoter element around -30 of transcription start
Pos.gene23837.mRNA-1	TATA-box	ATTATA	828	6	+	Brassica napus	core promoter element around -30 of transcription start
Pos.gene23837.mRNA-1	TATA-box	TATAA	829	5	-	Arabidopsis thaliana	core promoter element around -30 of transcription start
Pos.gene23837.mRNA-1	TATA-box	TATA	830	4	+	Arabidopsis thaliana	core promoter element around -30 of transcription start
Pos.gene23837.mRNA-1	TATA-box	ATATAA	932	6	+	Brassica oleracea	core promoter element around -30 of transcription start
Pos.gene23837.mRNA-1	TATA-box	TATA	933	4	+	Arabidopsis thaliana	core promoter element around -30 of transcription start
Pos.gene23837.mRNA-1	TATA-box	TATAAAA	949	7	-	Pisum sativum	core promoter element around -30 of transcription start
Pos.gene23837.mRNA-1	TATA-box	TATAAA	950	6	-	Helianthus annuus	core promoter element around -30 of transcription start
Pos.gene23837.mRNA-1	TATA-box	TATAA	951	5	-	Arabidopsis thaliana	core promoter element around -30 of transcription start
Pos.gene23837.mRNA-1	TATA-box	TATA	952	4	+	Arabidopsis thaliana	core promoter element around -30 of transcription start
Pos.gene23837.mRNA-1	TATA-box	ATATAA	1064	6	+	Brassica oleracea	core promoter element around -30 of transcription start
Pos.gene23837.mRNA-1	TATA-box	TATA	1065	4	+	Arabidopsis thaliana	core promoter element around -30 of transcription start
Pos.gene23837.mRNA-1	TATA-box	ATATAT	1075	6	+	Brassica napus	core promoter element around -30 of transcription start
Pos.gene23837.mRNA-1	TATA-box	TATATA	1076	6	+	Arabidopsis thaliana	core promoter element around -30 of transcription start
Pos.gene23837.mRNA-1	TATA-box	ATATAT	1077	6	+	Brassica napus	core promoter element around -30 of transcription start
Pos.gene23837.mRNA-1	TATA-box	TATATA	1078	6	+	Arabidopsis thaliana	core promoter element around -30 of transcription start
Pos.gene23837.mRNA-1	TATA-box	ATATAT	1079	6	+	Brassica napus	core promoter element around -30 of transcription start
Pos.gene23837.mRNA-1	TATA-box	TATATA	1080	6	+	Arabidopsis thaliana	core promoter element around -30 of transcription start
Pos.gene23837.mRNA-1	TATA-box	ATATAT	1081	6	+	Brassica napus	core promoter element around -30 of transcription start
Pos.gene23837.mRNA-1	TATA-box	TATATA	1082	6	+	Arabidopsis thaliana	core promoter element around -30 of transcription start
Pos.gene23837.mRNA-1	TATA-box	ATATAT	1083	6	+	Brassica napus	core promoter element around -30 of transcription start
Pos.gene23837.mRNA-1	TATA-box	TATATA	1084	6	+	Arabidopsis thaliana	core promoter element around -30 of transcription start
Pos.gene23837.mRNA-1	TATA-box	ATATAT	1085	6	+	Brassica napus	core promoter element around -30 of transcription start
Pos.gene23837.mRNA-1	TATA-box	TATATA	1086	6	+	Arabidopsis thaliana	core promoter element around -30 of transcription start
Pos.gene23837.mRNA-1	TATA-box	ATATAT	1087	6	+	Brassica napus	core promoter element around -30 of transcription start
Pos.gene23837.mRNA-1	TATA-box	TATATA	1088	6	+	Arabidopsis thaliana	core promoter element around -30 of transcription start
Pos.gene23837.mRNA-1	TATA-box	ATATAT	1089	6	+	Brassica napus	core promoter element around -30 of transcription start
Pos.gene23837.mRNA-1	TATA-box	TATATA	1090	6	+	Arabidopsis thaliana	core promoter element around -30 of transcription start
Pos.gene23837.mRNA-1	TATA-box	ATATAT	1091	6	+	Brassica napus	core promoter element around -30 of transcription start
Pos.gene23837.mRNA-1	TATA-box	TATATA	1092	6	+	Arabidopsis thaliana	core promoter element around -30 of transcription start
Pos.gene23837.mRNA-1	TATA-box	ATATAT	1093	6	+	Brassica napus	core promoter element around -30 of transcription start
Pos.gene23837.mRNA-1	TATA-box	TATATA	1094	6	+	Arabidopsis thaliana	core promoter element around -30 of transcription start
Pos.gene23837.mRNA-1	TATA-box	ATATAT	1095	6	+	Brassica napus	core promoter element around -30 of transcription start
Pos.gene23837.mRNA-1	TATA-box	TATATA	1096	6	+	Arabidopsis thaliana	core promoter element around -30 of transcription start
Pos.gene23837.mRNA-1	TATA-box	ATATAT	1097	6	+	Brassica napus	core promoter element around -30 of transcription start
Pos.gene23837.mRNA-1	TATA-box	TATATA	1098	6	+	Arabidopsis thaliana	core promoter element around -30 of transcription start
Pos.gene23837.mRNA-1	TATA-box	ATATAT	1099	6	+	Brassica napus	core promoter element around -30 of transcription start
Pos.gene23837.mRNA-1	TATA-box	TATATA	1100	6	+	Arabidopsis thaliana	core promoter element around -30 of transcription start
Pos.gene23837.mRNA-1	TATA-box	ATATAT	1101	6	+	Brassica napus	core promoter element around -30 of transcription start
Pos.gene23837.mRNA-1	TATA-box	TATATA	1102	6	+	Arabidopsis thaliana	core promoter element around -30 of transcription start
Pos.gene23837.mRNA-1	TATA-box	ATATAT	1103	6	+	Brassica napus	core promoter element around -30 of transcription start
Pos.gene23837.mRNA-1	TATA-box	TATATA	1104	6	+	Arabidopsis thaliana	core promoter element around -30 of transcription start
Pos.gene23837.mRNA-1	TATA-box	ATATAT	1105	6	+	Brassica napus	core promoter element around -30 of transcription start
Pos.gene23837.mRNA-1	TATA-box	TATATA	1106	6	+	Arabidopsis thaliana	core promoter element around -30 of transcription start
Pos.gene23837.mRNA-1	TATA-box	ATATAT	1107	6	+	Brassica napus	core promoter element around -30 of transcription start
Pos.gene23837.mRNA-1	TATA-box	TATATA	1108	6	+	Arabidopsis thaliana	core promoter element around -30 of transcription start
Pos.gene23837.mRNA-1	TATA-box	ATATAT	1109	6	+	Brassica napus	core promoter element around -30 of transcription start
Pos.gene23837.mRNA-1	TATA-box	TATATA	1110	6	+	Arabidopsis thaliana	core promoter element around -30 of transcription start
Pos.gene23837.mRNA-1	TATA-box	ATATAT	1111	6	+	Brassica napus	core promoter element around -30 of transcription start
Pos.gene23837.mRNA-1	TATA-box	TATATA	1112	6	+	Arabidopsis thaliana	core promoter element around -30 of transcription start
Pos.gene23837.mRNA-1	TATA-box	ATATAT	1113	6	+	Brassica napus	core promoter element around -30 of transcription start
Pos.gene23837.mRNA-1	TATA-box	TATATA	1114	6	+	Arabidopsis thaliana	core promoter element around -30 of transcription start
Pos.gene23837.mRNA-1	TATA-box	ATATAT	1115	6	+	Brassica napus	core promoter element around -30 of transcription start
Pos.gene23837.mRNA-1	TATA-box	TATATA	1116	6	+	Arabidopsis thaliana	core promoter element around -30 of transcription start
Pos.gene23837.mRNA-1	TATA-box	ATATAT	1117	6	+	Brassica napus	core promoter element around -30 of transcription start
Pos.gene23837.mRNA-1	TATA-box	TATATA	1118	6	+	Arabidopsis thaliana	core promoter element around -30 of transcription start
Pos.gene23837.mRNA-1	TATA-box	ATATAT	1119	6	+	Brassica napus	core promoter element around -30 of transcription start
Pos.gene23837.mRNA-1	TATA-box	TATATA	1120	6	+	Arabidopsis thaliana	core promoter element around -30 of transcription start
Pos.gene23837.mRNA-1	TATA-box	ATATAT	1121	6	+	Brassica napus	core promoter element around -30 of transcription start
Pos.gene23837.mRNA-1	TATA-box	TATATA	1122	6	+	Arabidopsis thaliana	core promoter element around -30 of transcription start
Pos.gene23837.mRNA-1	TATA-box	ATATAT	1123	6	+	Brassica napus	core promoter element around -30 of transcription start
Pos.gene23837.mRNA-1	TATA-box	TATATA	1124	6	+	Arabidopsis thaliana	core promoter element around -30 of transcription start
Pos.gene23837.mRNA-1	TATA-box	ATATAT	1125	6	+	Brassica napus	core promoter element around -30 of transcription start
Pos.gene23837.mRNA-1	TATA-box	TATATA	1126	6	+	Arabidopsis thaliana	core promoter element around -30 of transcription start
Pos.gene23837.mRNA-1	TATA-box	ATATAT	1127	6	+	Brassica napus	core promoter element around -30 of transcription start
Pos.gene23837.mRNA-1	TATA-box	TATATA	1128	6	+	Arabidopsis thaliana	core promoter element around -30 of transcription start
Pos.gene23837.mRNA-1	TATA-box	TATA	1130	4	+	Arabidopsis thaliana	core promoter element around -30 of transcription start
Pos.gene23837.mRNA-1	TATA-box	taTATAAAtc	1134	9	-	Arabidopsis thaliana	core promoter element around -30 of transcription start
Pos.gene23837.mRNA-1	TATA-box	ATATAT	1135	6	+	Brassica napus	core promoter element around -30 of transcription start
Pos.gene23837.mRNA-1	TATA-box	TATATA	1136	6	+	Arabidopsis thaliana	core promoter element around -30 of transcription start
Pos.gene23837.mRNA-1	TATA-box	ATATAT	1137	6	+	Brassica napus	core promoter element around -30 of transcription start
Pos.gene23837.mRNA-1	TATA-box	TATATA	1138	6	+	Arabidopsis thaliana	core promoter element around -30 of transcription start
Pos.gene23837.mRNA-1	TATA-box	ATATAT	1139	6	+	Brassica napus	core promoter element around -30 of transcription start
Pos.gene23837.mRNA-1	TATA-box	TATATA	1140	6	+	Arabidopsis thaliana	core promoter element around -30 of transcription start
Pos.gene23837.mRNA-1	TATA-box	ATATAT	1141	6	+	Brassica napus	core promoter element around -30 of transcription start
Pos.gene23837.mRNA-1	TATA-box	TATATA	1142	6	+	Arabidopsis thaliana	core promoter element around -30 of transcription start
Pos.gene23837.mRNA-1	TATA-box	ATATAT	1143	6	+	Brassica napus	core promoter element around -30 of transcription start
Pos.gene23837.mRNA-1	TATA-box	TATATA	1144	6	+	Arabidopsis thaliana	core promoter element around -30 of transcription start
Pos.gene23837.mRNA-1	TATA-box	ATATAT	1145	6	+	Brassica napus	core promoter element around -30 of transcription start
Pos.gene23837.mRNA-1	TATA-box	TATATA	1146	6	+	Arabidopsis thaliana	core promoter element around -30 of transcription start
Pos.gene23837.mRNA-1	TATA-box	ATATAT	1147	6	+	Brassica napus	core promoter element around -30 of transcription start
Pos.gene23837.mRNA-1	TATA-box	TATATA	1148	6	+	Arabidopsis thaliana	core promoter element around -30 of transcription start
Pos.gene23837.mRNA-1	TATA-box	ATATAT	1149	6	+	Brassica napus	core promoter element around -30 of transcription start
Pos.gene23837.mRNA-1	TATA-box	TATATA	1150	6	+	Arabidopsis thaliana	core promoter element around -30 of transcription start
Pos.gene23837.mRNA-1	TATA-box	ATATAT	1151	6	+	Brassica napus	core promoter element around -30 of transcription start
Pos.gene23837.mRNA-1	TATA-box	TATATA	1152	6	+	Arabidopsis thaliana	core promoter element around -30 of transcription start
Pos.gene23837.mRNA-1	TATA-box	ATATAT	1153	6	+	Brassica napus	core promoter element around -30 of transcription start
Pos.gene23837.mRNA-1	TATA-box	TATATA	1154	6	+	Arabidopsis thaliana	core promoter element around -30 of transcription start
Pos.gene23837.mRNA-1	TATA-box	ATATAT	1155	6	+	Brassica napus	core promoter element around -30 of transcription start
Pos.gene23837.mRNA-1	TATA-box	TATATA	1156	6	+	Arabidopsis thaliana	core promoter element around -30 of transcription start
Pos.gene23837.mRNA-1	TATA-box	ATATAT	1157	6	+	Brassica napus	core promoter element around -30 of transcription start
Pos.gene23837.mRNA-1	TATA-box	TATATA	1158	6	+	Arabidopsis thaliana	core promoter element around -30 of transcription start
Pos.gene23837.mRNA-1	TATA-box	ATATAT	1159	6	+	Brassica napus	core promoter element around -30 of transcription start
Pos.gene23837.mRNA-1	TATA-box	TATATA	1160	6	+	Arabidopsis thaliana	core promoter element around -30 of transcription start
Pos.gene23837.mRNA-1	TATA-box	ATATAT	1161	6	+	Brassica napus	core promoter element around -30 of transcription start
Pos.gene23837.mRNA-1	TATA-box	TATATA	1162	6	+	Arabidopsis thaliana	core promoter element around -30 of transcription start
Pos.gene23837.mRNA-1	TATA-box	ATATAT	1163	6	+	Brassica napus	core promoter element around -30 of transcription start
Pos.gene23837.mRNA-1	TATA-box	TATATA	1164	6	+	Arabidopsis thaliana	core promoter element around -30 of transcription start
Pos.gene23837.mRNA-1	TATA-box	ATATAT	1165	6	+	Brassica napus	core promoter element around -30 of transcription start
Pos.gene23837.mRNA-1	TATA-box	TATATA	1166	6	+	Arabidopsis thaliana	core promoter element around -30 of transcription start
Pos.gene23837.mRNA-1	TATA-box	ATATAT	1167	6	+	Brassica napus	core promoter element around -30 of transcription start
Pos.gene23837.mRNA-1	TATA-box	TATATA	1168	6	+	Arabidopsis thaliana	core promoter element around -30 of transcription start
Pos.gene23837.mRNA-1	TATA-box	ATATAT	1169	6	+	Brassica napus	core promoter element around -30 of transcription start
Pos.gene23837.mRNA-1	TATA-box	TATATA	1170	6	+	Arabidopsis thaliana	core promoter element around -30 of transcription start
Pos.gene23837.mRNA-1	TATA-box	ATATAT	1171	6	+	Brassica napus	core promoter element around -30 of transcription start
Pos.gene23837.mRNA-1	TATA-box	TATATA	1172	6	+	Arabidopsis thaliana	core promoter element around -30 of transcription start
Pos.gene23837.mRNA-1	TATA-box	ATATAT	1173	6	+	Brassica napus	core promoter element around -30 of transcription start
Pos.gene23837.mRNA-1	TATA-box	TATATA	1174	6	+	Arabidopsis thaliana	core promoter element around -30 of transcription start
Pos.gene23837.mRNA-1	TATA-box	ATATAT	1175	6	+	Brassica napus	core promoter element around -30 of transcription start
Pos.gene23837.mRNA-1	TATA-box	TATATA	1176	6	+	Arabidopsis thaliana	core promoter element around -30 of transcription start
Pos.gene23837.mRNA-1	TATA-box	ATATAT	1177	6	+	Brassica napus	core promoter element around -30 of transcription start
Pos.gene23837.mRNA-1	TATA-box	TATATA	1178	6	+	Arabidopsis thaliana	core promoter element around -30 of transcription start
Pos.gene23837.mRNA-1	TATA-box	ATATAT	1179	6	+	Brassica napus	core promoter element around -30 of transcription start
Pos.gene23837.mRNA-1	TATA-box	TATATA	1180	6	+	Arabidopsis thaliana	core promoter element around -30 of transcription start
Pos.gene23837.mRNA-1	TATA-box	ATATAT	1181	6	+	Brassica napus	core promoter element around -30 of transcription start
Pos.gene23837.mRNA-1	TATA-box	TATATA	1182	6	+	Arabidopsis thaliana	core promoter element around -30 of transcription start
Pos.gene23837.mRNA-1	TATA-box	ATATAT	1183	6	+	Brassica napus	core promoter element around -30 of transcription start
Pos.gene23837.mRNA-1	TATA-box	TATATA	1184	6	+	Arabidopsis thaliana	core promoter element around -30 of transcription start
Pos.gene23837.mRNA-1	TATA-box	ATATAT	1185	6	+	Brassica napus	core promoter element around -30 of transcription start
Pos.gene23837.mRNA-1	TATA-box	TATATA	1186	6	+	Arabidopsis thaliana	core promoter element around -30 of transcription start
Pos.gene23837.mRNA-1	TATA-box	ATATAT	1187	6	+	Brassica napus	core promoter element around -30 of transcription start
Pos.gene23837.mRNA-1	TATA-box	TATATA	1188	6	+	Arabidopsis thaliana	core promoter element around -30 of transcription start
Pos.gene23837.mRNA-1	TATA-box	ATATAT	1189	6	+	Brassica napus	core promoter element around -30 of transcription start
Pos.gene23837.mRNA-1	TATA-box	TATATA	1190	6	+	Arabidopsis thaliana	core promoter element around -30 of transcription start
Pos.gene23837.mRNA-1	TATA-box	ATATAT	1191	6	+	Brassica napus	core promoter element around -30 of transcription start
Pos.gene23837.mRNA-1	TATA-box	TATATA	1192	6	+	Arabidopsis thaliana	core promoter element around -30 of transcription start
Pos.gene23837.mRNA-1	TATA-box	ATATAT	1193	6	+	Brassica napus	core promoter element around -30 of transcription start
Pos.gene23837.mRNA-1	TATA-box	TATATA	1194	6	+	Arabidopsis thaliana	core promoter element around -30 of transcription start
Pos.gene23837.mRNA-1	TATA-box	ATATAT	1195	6	+	Brassica napus	core promoter element around -30 of transcription start
Pos.gene23837.mRNA-1	TATA-box	TATATA	1196	6	+	Arabidopsis thaliana	core promoter element around -30 of transcription start
Pos.gene23837.mRNA-1	TATA-box	ATATAT	1197	6	+	Brassica napus	core promoter element around -30 of transcription start
Pos.gene23837.mRNA-1	TATA-box	TATATA	1198	6	+	Arabidopsis thaliana	core promoter element around -30 of transcription start
Pos.gene23837.mRNA-1	TATA-box	ATATAT	1199	6	+	Brassica napus	core promoter element around -30 of transcription start
Pos.gene23837.mRNA-1	TATA-box	TATATA	1200	6	+	Arabidopsis thaliana	core promoter element around -30 of transcription start
Pos.gene23837.mRNA-1	TATA-box	ATATAT	1201	6	+	Brassica napus	core promoter element around -30 of transcription start
Pos.gene23837.mRNA-1	TATA-box	TATATA	1202	6	+	Arabidopsis thaliana	core promoter element around -30 of transcription start
Pos.gene23837.mRNA-1	TATA-box	ATATAT	1203	6	+	Brassica napus	core promoter element around -30 of transcription start
Pos.gene23837.mRNA-1	TATA-box	TATATA	1204	6	+	Arabidopsis thaliana	core promoter element around -30 of transcription start
Pos.gene23837.mRNA-1	TATA-box	ATATAT	1205	6	+	Brassica napus	core promoter element around -30 of transcription start
Pos.gene23837.mRNA-1	TATA-box	TATATA	1206	6	+	Arabidopsis thaliana	core promoter element around -30 of transcription start
Pos.gene23837.mRNA-1	TATA-box	ATATAT	1207	6	+	Brassica napus	core promoter element around -30 of transcription start
Pos.gene23837.mRNA-1	TATA-box	TATATA	1208	6	+	Arabidopsis thaliana	core promoter element around -30 of transcription start
Pos.gene23837.mRNA-1	TATA-box	ATATAT	1209	6	+	Brassica napus	core promoter element around -30 of transcription start
Pos.gene23837.mRNA-1	TATA-box	TATATA	1210	6	+	Arabidopsis thaliana	core promoter element around -30 of transcription start
Pos.gene23837.mRNA-1	TATA-box	ATATAT	1211	6	+	Brassica napus	core promoter element around -30 of transcription start
Pos.gene23837.mRNA-1	TATA-box	TATATA	1212	6	+	Arabidopsis thaliana	core promoter element around -30 of transcription start
Pos.gene23837.mRNA-1	TATA-box	ATATAT	1213	6	+	Brassica napus	core promoter element around -30 of transcription start
Pos.gene23837.mRNA-1	TATA-box	TATATA	1214	6	+	Arabidopsis thaliana	core promoter element around -30 of transcription start
Pos.gene23837.mRNA-1	TATA-box	ATATAT	1215	6	+	Brassica napus	core promoter element around -30 of transcription start
Pos.gene23837.mRNA-1	TATA-box	TATATA	1216	6	+	Arabidopsis thaliana	core promoter element around -30 of transcription start
Pos.gene23837.mRNA-1	TATA-box	ATATAT	1217	6	+	Brassica napus	core promoter element around -30 of transcription start
Pos.gene23837.mRNA-1	TATA-box	TATATA	1218	6	+	Arabidopsis thaliana	core promoter element around -30 of transcription start
Pos.gene23837.mRNA-1	TATA-box	ATATAT	1219	6	+	Brassica napus	core promoter element around -30 of transcription start
Pos.gene23837.mRNA-1	TATA-box	TATATA	1220	6	+	Arabidopsis thaliana	core promoter element around -30 of transcription start
Pos.gene23837.mRNA-1	TATA-box	ATATAT	1221	6	+	Brassica napus	core promoter element around -30 of transcription start
Pos.gene23837.mRNA-1	TATA-box	TATATA	1222	6	+	Arabidopsis thaliana	core promoter element around -30 of transcription start
Pos.gene23837.mRNA-1	TATA-box	ATATAT	1223	6	+	Brassica napus	core promoter element around -30 of transcription start
Pos.gene23837.mRNA-1	TATA-box	TATATA	1224	6	+	Arabidopsis thaliana	core promoter element around -30 of transcription start
Pos.gene23837.mRNA-1	TATA-box	ATATAT	1225	6	+	Brassica napus	core promoter element around -30 of transcription start
Pos.gene23837.mRNA-1	TATA-box	TATATA	1226	6	+	Arabidopsis thaliana	core promoter element around -30 of transcription start
Pos.gene23837.mRNA-1	TATA-box	ATATAT	1227	6	+	Brassica napus	core promoter element around -30 of transcription start
Pos.gene23837.mRNA-1	TATA-box	TATATA	1228	6	+	Arabidopsis thaliana	core promoter element around -30 of transcription start
Pos.gene23837.mRNA-1	TATA-box	ATATAT	1229	6	+	Brassica napus	core promoter element around -30 of transcription start
Pos.gene23837.mRNA-1	TATA-box	TATATA	1230	6	+	Arabidopsis thaliana	core promoter element around -30 of transcription start
Pos.gene23837.mRNA-1	TATA-box	ATATAT	1231	6	+	Brassica napus	core promoter element around -30 of transcription start
Pos.gene23837.mRNA-1	TATA-box	TATATA	1232	6	+	Arabidopsis thaliana	core promoter element around -30 of transcription start
Pos.gene23837.mRNA-1	TATA-box	ATATAT	1233	6	+	Brassica napus	core promoter element around -30 of transcription start
Pos.gene23837.mRNA-1	TATA-box	TATATA	1234	6	+	Arabidopsis thaliana	core promoter element around -30 of transcription start
Pos.gene23837.mRNA-1	TATA-box	ATATAT	1235	6	+	Brassica napus	core promoter element around -30 of transcription start
Pos.gene23837.mRNA-1	TATA-box	TATATA	1236	6	+	Arabidopsis thaliana	core promoter element around -30 of transcription start
Pos.gene23837.mRNA-1	TATA-box	ATATAT	1237	6	+	Brassica napus	core promoter element around -30 of transcription start
Pos.gene23837.mRNA-1	TATA-box	TATATA	1238	6	+	Arabidopsis thaliana	core promoter element around -30 of transcription start
Pos.gene23837.mRNA-1	TATA-box	ATATAT	1239	6	+	Brassica napus	core promoter element around -30 of transcription start
Pos.gene23837.mRNA-1	TATA-box	TATATA	1240	6	+	Arabidopsis thaliana	core promoter element around -30 of transcription start
Pos.gene23837.mRNA-1	TATA-box	ATATAT	1241	6	+	Brassica napus	core promoter element around -30 of transcription start
Pos.gene23837.mRNA-1	TATA-box	TATATA	1242	6	+	Arabidopsis thaliana	core promoter element around -30 of transcription start
Pos.gene23837.mRNA-1	TATA-box	ATATAT	1243	6	+	Brassica napus	core promoter element around -30 of transcription start
Pos.gene23837.mRNA-1	TATA-box	TATATA	1244	6	+	Arabidopsis thaliana	core promoter element around -30 of transcription start
Pos.gene23837.mRNA-1	TATA-box	ATATAT	1245	6	+	Brassica napus	core promoter element around -30 of transcription start
Pos.gene23837.mRNA-1	TATA-box	TATATA	1246	6	+	Arabidopsis thaliana	core promoter element around -30 of transcription start
Pos.gene23837.mRNA-1	TATA-box	ATATAT	1247	6	+	Brassica napus	core promoter element around -30 of transcription start
Pos.gene23837.mRNA-1	TATA-box	TATATA	1248	6	+	Arabidopsis thaliana	core promoter element around -30 of transcription start
Pos.gene23837.mRNA-1	TATA-box	ATATAT	1249	6	+	Brassica napus	core promoter element around -30 of transcription start
Pos.gene23837.mRNA-1	TATA-box	TATATA	1250	6	+	Arabidopsis thaliana	core promoter element around -30 of transcription start
Pos.gene23837.mRNA-1	TATA-box	ATATAT	1251	6	+	Brassica napus	core promoter element around -30 of transcription start
Pos.gene23837.mRNA-1	TATA-box	TATATA	1252	6	+	Arabidopsis thaliana	core promoter element around -30 of transcription start
Pos.gene23837.mRNA-1	TATA-box	ATATAT	1253	6	+	Brassica napus	core promoter element around -30 of transcription start
Pos.gene23837.mRNA-1	TATA-box	TATATA	1254	6	+	Arabidopsis thaliana	core promoter element around -30 of transcription start
Pos.gene23837.mRNA-1	TATA-box	ATATAT	1255	6	+	Brassica napus	core promoter element around -30 of transcription start
Pos.gene23837.mRNA-1	TATA-box	TATATA	1256	6	+	Arabidopsis thaliana	core promoter element around -30 of transcription start
Pos.gene23837.mRNA-1	TATA-box	ATATAT	1257	6	+	Brassica napus	core promoter element around -30 of transcription start
Pos.gene23837.mRNA-1	TATA-box	TATATA	1258	6	-	Arabidopsis thaliana	core promoter element around -30 of transcription start
Pos.gene23837.mRNA-1	TATA-box	ATATAT	1259	6	-	Brassica napus	core promoter element around -30 of transcription start
Pos.gene23837.mRNA-1	TATA-box	TATATA	1260	6	-	Arabidopsis thaliana	core promoter element around -30 of transcription start
Pos.gene23837.mRNA-1	TATA-box	ATATAT	1261	6	-	Brassica napus	core promoter element around -30 of transcription start
Pos.gene23837.mRNA-1	TATA-box	TATATA	1262	6	-	Arabidopsis thaliana	core promoter element around -30 of transcription start
Pos.gene23837.mRNA-1	TATA-box	ATATAT	1263	6	-	Brassica napus	core promoter element around -30 of transcription start
Pos.gene23837.mRNA-1	TATA-box	TATATA	1264	6	-	Arabidopsis thaliana	core promoter element around -30 of transcription start
Pos.gene23837.mRNA-1	TATA-box	ATATAT	1265	6	-	Brassica napus	core promoter element around -30 of transcription start
Pos.gene23837.mRNA-1	TATA-box	TATATA	1266	6	-	Arabidopsis thaliana	core promoter element around -30 of transcription start
Pos.gene23837.mRNA-1	TATA-box	ATATAT	1267	6	-	Brassica napus	core promoter element around -30 of transcription start
Pos.gene23837.mRNA-1	TATA-box	TATATA	1268	6	-	Arabidopsis thaliana	core promoter element around -30 of transcription start
Pos.gene23837.mRNA-1	TATA-box	ATATAT	1269	6	-	Brassica napus	core promoter element around -30 of transcription start
Pos.gene23837.mRNA-1	TATA-box	TATATA	1270	6	-	Arabidopsis thaliana	core promoter element around -30 of transcription start
Pos.gene23837.mRNA-1	TATA-box	ATATAT	1271	6	-	Brassica napus	core promoter element around -30 of transcription start
Pos.gene23837.mRNA-1	TATA-box	TATATA	1272	6	-	Arabidopsis thaliana	core promoter element around -30 of transcription start
Pos.gene23837.mRNA-1	TATA-box	ATATAT	1273	6	-	Brassica napus	core promoter element around -30 of transcription start
Pos.gene23837.mRNA-1	TATA-box	TATATA	1274	6	-	Arabidopsis thaliana	core promoter element around -30 of transcription start
Pos.gene23837.mRNA-1	TATA-box	ATATAT	1275	6	-	Brassica napus	core promoter element around -30 of transcription start
Pos.gene23837.mRNA-1	TATA-box	TATATA	1276	6	-	Arabidopsis thaliana	core promoter element around -30 of transcription start
Pos.gene23837.mRNA-1	TATA-box	ATATAT	1277	6	-	Brassica napus	core promoter element around -30 of transcription start
Pos.gene23837.mRNA-1	TATA-box	TATATA	1278	6	-	Arabidopsis thaliana	core promoter element around -30 of transcription start
Pos.gene23837.mRNA-1	TATA-box	ATATAT	1279	6	-	Brassica napus	core promoter element around -30 of transcription start
Pos.gene23837.mRNA-1	TATA-box	TATATA	1280	6	-	Arabidopsis thaliana	core promoter element around -30 of transcription start
Pos.gene23837.mRNA-1	TATA-box	ATATAT	1281	6	-	Brassica napus	core promoter element around -30 of transcription start
Pos.gene23837.mRNA-1	TATA-box	TATATA	1282	6	-	Arabidopsis thaliana	core promoter element around -30 of transcription start
Pos.gene23837.mRNA-1	TATA-box	ATATAT	1283	6	-	Brassica napus	core promoter element around -30 of transcription start
Pos.gene23837.mRNA-1	TATA-box	TATATA	1284	6	-	Arabidopsis thaliana	core promoter element around -30 of transcription start
Pos.gene23837.mRNA-1	TATA-box	ATATAT	1285	6	-	Brassica napus	core promoter element around -30 of transcription start
Pos.gene23837.mRNA-1	TATA-box	TATATA	1286	6	-	Arabidopsis thaliana	core promoter element around -30 of transcription start
Pos.gene23837.mRNA-1	TATA-box	ATATAT	1287	6	-	Brassica napus	core promoter element around -30 of transcription start
Pos.gene23837.mRNA-1	TATA-box	TATATA	1288	6	-	Arabidopsis thaliana	core promoter element around -30 of transcription start
Pos.gene23837.mRNA-1	TATA-box	ATATAT	1289	6	-	Brassica napus	core promoter element around -30 of transcription start
Pos.gene23837.mRNA-1	TATA-box	TATATA	1290	6	-	Arabidopsis thaliana	core promoter element around -30 of transcription start
Pos.gene23837.mRNA-1	TATA-box	ATATAT	1291	6	-	Brassica napus	core promoter element around -30 of transcription start
Pos.gene23837.mRNA-1	TATA-box	TATATA	1292	6	-	Arabidopsis thaliana	core promoter element around -30 of transcription start
Pos.gene23837.mRNA-1	TATA-box	ATATAT	1293	6	-	Brassica napus	core promoter element around -30 of transcription start
Pos.gene23837.mRNA-1	TATA-box	TATATA	1294	6	-	Arabidopsis thaliana	core promoter element around -30 of transcription start
Pos.gene23837.mRNA-1	TATA-box	ATATAT	1295	6	-	Brassica napus	core promoter element around -30 of transcription start
Pos.gene23837.mRNA-1	TATA-box	TATA	1296	4	-	Arabidopsis thaliana	core promoter element around -30 of transcription start
Pos.gene23837.mRNA-1	TATA-box	TATACA	1300	6	-	Helianthus annuus	core promoter element around -30 of transcription start
Pos.gene23837.mRNA-1	TATA-box	TATATA	1302	6	-	Arabidopsis thaliana	core promoter element around -30 of transcription start
Pos.gene23837.mRNA-1	TATA-box	ATATAT	1303	6	-	Brassica napus	core promoter element around -30 of transcription start
Pos.gene23837.mRNA-1	TATA-box	TATATA	1304	6	-	Arabidopsis thaliana	core promoter element around -30 of transcription start
Pos.gene23837.mRNA-1	TATA-box	ATATAT	1305	6	-	Brassica napus	core promoter element around -30 of transcription start
Pos.gene23837.mRNA-1	TATA-box	TATATA	1306	6	-	Arabidopsis thaliana	core promoter element around -30 of transcription start
Pos.gene23837.mRNA-1	TATA-box	ATATAT	1307	6	-	Brassica napus	core promoter element around -30 of transcription start
Pos.gene23837.mRNA-1	TATA-box	TATATA	1308	6	-	Arabidopsis thaliana	core promoter element around -30 of transcription start
Pos.gene23837.mRNA-1	TATA-box	ATATAT	1309	6	-	Brassica napus	core promoter element around -30 of transcription start
Pos.gene23837.mRNA-1	TATA-box	TATATA	1310	6	-	Arabidopsis thaliana	core promoter element around -30 of transcription start
Pos.gene23837.mRNA-1	TATA-box	ATATAT	1311	6	-	Brassica napus	core promoter element around -30 of transcription start
Pos.gene23837.mRNA-1	TATA-box	TATATA	1312	6	-	Arabidopsis thaliana	core promoter element around -30 of transcription start
Pos.gene23837.mRNA-1	TATA-box	TATA	1314	4	-	Arabidopsis thaliana	core promoter element around -30 of transcription start
Pos.gene23837.mRNA-1	TATA-box	TATA	1361	4	-	Arabidopsis thaliana	core promoter element around -30 of transcription start
Pos.gene23837.mRNA-1	TATA-box	TATAAAA	1390	7	-	Pisum sativum	core promoter element around -30 of transcription start
Pos.gene23837.mRNA-1	TATA-box	TATAAA	1391	6	-	Helianthus annuus	core promoter element around -30 of transcription start
Pos.gene23837.mRNA-1	TATA-box	TATAA	1392	5	-	Arabidopsis thaliana	core promoter element around -30 of transcription start
Pos.gene23837.mRNA-1	TATA-box	TATA	1393	4	-	Arabidopsis thaliana	core promoter element around -30 of transcription start
Pos.gene23837.mRNA-1	TATA-box	TATA	1654	4	-	Arabidopsis thaliana	core promoter element around -30 of transcription start
Pos.gene23837.mRNA-1	TATA-box	TATA	2262	4	-	Arabidopsis thaliana	core promoter element around -30 of transcription start
Pos.gene23837.mRNA-1	TATA-box	TATAAA	2369	6	-	Helianthus annuus	core promoter element around -30 of transcription start
Pos.gene23837.mRNA-1	TATA-box	TATAA	2370	5	-	Arabidopsis thaliana	core promoter element around -30 of transcription start
Pos.gene23837.mRNA-1	TATA-box	TATA	2371	4	-	Arabidopsis thaliana	core promoter element around -30 of transcription start
Pos.gene23837.mRNA-1		motif_sequence	133	4	+	organism	short_function
Pos.gene23837.mRNA-1		motif_sequence	185	4	-	organism	short_function
Pos.gene23837.mRNA-1		motif_sequence	323	4	+	organism	short_function
Pos.gene23837.mRNA-1		motif_sequence	325	4	-	organism	short_function
Pos.gene23837.mRNA-1		motif_sequence	355	4	-	organism	short_function
Pos.gene23837.mRNA-1		motif_sequence	439	4	-	organism	short_function
Pos.gene23837.mRNA-1		motif_sequence	467	4	-	organism	short_function
Pos.gene23837.mRNA-1		motif_sequence	495	4	-	organism	short_function
Pos.gene23837.mRNA-1		motif_sequence	719	4	-	organism	short_function
Pos.gene23837.mRNA-1		motif_sequence	728	4	-	organism	short_function
Pos.gene23837.mRNA-1		motif_sequence	1767	4	-	organism	short_function
Pos.gene23837.mRNA-1		motif_sequence	1783	4	-	organism	short_function
Pos.gene23837.mRNA-1		motif_sequence	1817	4	-	organism	short_function
Pos.gene23837.mRNA-1		motif_sequence	1931	4	-	organism	short_function
Pos.gene23837.mRNA-1		motif_sequence	1965	4	+	organism	short_function
Pos.gene23837.mRNA-1	MYB-like sequence	TAACCA	676	6	-	Arabidopsis thaliana
Pos.gene23837.mRNA-1	MYB-like sequence	TAACCA	1861	6	-	Arabidopsis thaliana
Pos.gene23837.mRNA-1	MYB-like sequence	TAACCA	2278	6	-	Arabidopsis thaliana
Pos.gene23837.mRNA-1	MYB-like sequence	TAACCA	2326	6	-	Arabidopsis thaliana
[truncated: 12,381 more rows]

## Sheet: Sheet2
Pos.gene1017.mRNA-1	453	458	cis-acting element involved in the abscisic acid responsiveness
Pos.gene1017.mRNA-1	915	924
Pos.gene1017.mRNA-1	215	222	cis-regulatory element involved in endosperm expression
Pos.gene1017.mRNA-1	1829	1836	cis-regulatory element involved in endosperm expression
Pos.gene1017.mRNA-1	309	315	part of a conserved DNA module involved in light responsiveness
Pos.gene1017.mRNA-1	1237	1243	part of a conserved DNA module involved in light responsiveness
Pos.gene1017.mRNA-1	33	39	cis-acting regulatory element essential for the anaerobic induction
Pos.gene1017.mRNA-1	101	107	cis-acting regulatory element essential for the anaerobic induction
Pos.gene1017.mRNA-1	232	236
Pos.gene1017.mRNA-1	415	419
Pos.gene1017.mRNA-1	722	726
Pos.gene1017.mRNA-1	913	917
Pos.gene1017.mRNA-1	1160	1164
Pos.gene1017.mRNA-1	1163	1167
Pos.gene1017.mRNA-1	1261	1265
Pos.gene1017.mRNA-1	1304	1308
Pos.gene1017.mRNA-1	1314	1318
Pos.gene1017.mRNA-1	1325	1329
Pos.gene1017.mRNA-1	1345	1349
Pos.gene1017.mRNA-1	1379	1383
Pos.gene1017.mRNA-1	1400	1404
Pos.gene1017.mRNA-1	1462	1466
Pos.gene1017.mRNA-1	1467	1471
Pos.gene1017.mRNA-1	1542	1546
Pos.gene1017.mRNA-1	1772	1776
Pos.gene1017.mRNA-1	1782	1786
Pos.gene1017.mRNA-1	1788	1792
Pos.gene1017.mRNA-1	1842	1846
Pos.gene1017.mRNA-1	1863	1867
Pos.gene1017.mRNA-1	1939	1943
Pos.gene1017.mRNA-1	1993	1997
Pos.gene1017.mRNA-1	2245	2249
Pos.gene1017.mRNA-1	2251	2255
Pos.gene1017.mRNA-1	2257	2261
Pos.gene1017.mRNA-1	2356	2360
Pos.gene1017.mRNA-1	2395	2399
Pos.gene1017.mRNA-1	2404	2408
Pos.gene1017.mRNA-1	2475	2479
Pos.gene1017.mRNA-1	2511	2515
Pos.gene1017.mRNA-1	898	904	cis-acting regulatory element involved in light responsiveness
Pos.gene1017.mRNA-1	1072	1082	light responsive element
Pos.gene1017.mRNA-1	929	936	gibberellin-responsive element
Pos.gene1017.mRNA-1	243	249
Pos.gene1017.mRNA-1	2253	2259
Pos.gene1017.mRNA-1	1954	1962	part of a light responsive element
Pos.gene1017.mRNA-1	1333	1339	light responsive element
Pos.gene1017.mRNA-1	105	111
Pos.gene1017.mRNA-1	930	936
Pos.gene1017.mRNA-1	486	496	binding site of AT-rich DNA binding protein (ATBP-1)
Pos.gene1017.mRNA-1	522	527
Pos.gene1017.mRNA-1	818	823
Pos.gene1017.mRNA-1	1311	1316
Pos.gene1017.mRNA-1	1322	1327
Pos.gene1017.mRNA-1	1342	1347
Pos.gene1017.mRNA-1	1403	1408
Pos.gene1017.mRNA-1	1551	1556
Pos.gene1017.mRNA-1	1774	1779
Pos.gene1017.mRNA-1	1785	1790
Pos.gene1017.mRNA-1	1866	1871
Pos.gene1017.mRNA-1	2174	2179
Pos.gene1017.mRNA-1	2196	2201
Pos.gene1017.mRNA-1	900	905
Pos.gene1017.mRNA-1	154	161	gibberellin-responsive element
Pos.gene1017.mRNA-1	1338	1345	gibberellin-responsive element
Pos.gene1017.mRNA-1	45	51
Pos.gene1017.mRNA-1	84	90
Pos.gene1017.mRNA-1	105	111
Pos.gene1017.mRNA-1	169	175
Pos.gene1017.mRNA-1	838	844
Pos.gene1017.mRNA-1	930	936
Pos.gene1017.mRNA-1	281	285	short_function
Pos.gene1017.mRNA-1	578	582	short_function
Pos.gene1017.mRNA-1	640	644	short_function
Pos.gene1017.mRNA-1	645	649	short_function
Pos.gene1017.mRNA-1	722	726	short_function
Pos.gene1017.mRNA-1	734	738	short_function
Pos.gene1017.mRNA-1	925	929	short_function
Pos.gene1017.mRNA-1	949	953	short_function
Pos.gene1017.mRNA-1	978	982	short_function
Pos.gene1017.mRNA-1	988	992	short_function
Pos.gene1017.mRNA-1	1045	1049	short_function
Pos.gene1017.mRNA-1	1188	1192	short_function
Pos.gene1017.mRNA-1	1417	1421	short_function
Pos.gene1017.mRNA-1	1460	1464	short_function
Pos.gene1017.mRNA-1	1465	1469	short_function
Pos.gene1017.mRNA-1	1545	1549	short_function
Pos.gene1017.mRNA-1	1562	1566	short_function
Pos.gene1017.mRNA-1	1631	1635	short_function
Pos.gene1017.mRNA-1	1658	1662	short_function
Pos.gene1017.mRNA-1	1693	1697	short_function
Pos.gene1017.mRNA-1	1780	1784	short_function
Pos.gene1017.mRNA-1	1861	1865	short_function
Pos.gene1017.mRNA-1	1937	1941	short_function
Pos.gene1017.mRNA-1	1991	1995	short_function
Pos.gene1017.mRNA-1	2093	2097	short_function
Pos.gene1017.mRNA-1	2190	2194	short_function
Pos.gene1017.mRNA-1	2213	2217	short_function
Pos.gene1017.mRNA-1	2402	2406	short_function
Pos.gene1017.mRNA-1	2412	2416	short_function
Pos.gene1017.mRNA-1	2473	2477	short_function
Pos.gene1017.mRNA-1	84	90
Pos.gene1017.mRNA-1	838	844
Pos.gene1017.mRNA-1	202	206	core promoter element around -30 of transcription start
Pos.gene1017.mRNA-1	260	264	core promoter element around -30 of transcription start
Pos.gene1017.mRNA-1	292	298	core promoter element around -30 of transcription start
Pos.gene1017.mRNA-1	293	298	core promoter element around -30 of transcription start
Pos.gene1017.mRNA-1	294	298	core promoter element around -30 of transcription start
Pos.gene1017.mRNA-1	526	530	core promoter element around -30 of transcription start
Pos.gene1017.mRNA-1	562	567	core promoter element around -30 of transcription start
Pos.gene1017.mRNA-1	563	567	core promoter element around -30 of transcription start
Pos.gene1017.mRNA-1	582	588	core promoter element around -30 of transcription start
Pos.gene1017.mRNA-1	583	589	core promoter element around -30 of transcription start
Pos.gene1017.mRNA-1	584	590	core promoter element around -30 of transcription start
Pos.gene1017.mRNA-1	585	589	core promoter element around -30 of transcription start
Pos.gene1017.mRNA-1	674	683	core promoter element around -30 of transcription start
Pos.gene1017.mRNA-1	675	682	core promoter element around -30 of transcription start
Pos.gene1017.mRNA-1	676	682	core promoter element around -30 of transcription start
Pos.gene1017.mRNA-1	677	684	core promoter element around -30 of transcription start
Pos.gene1017.mRNA-1	678	684	core promoter element around -30 of transcription start
Pos.gene1017.mRNA-1	679	685	core promoter element around -30 of transcription start
Pos.gene1017.mRNA-1	680	686	core promoter element around -30 of transcription start
Pos.gene1017.mRNA-1	681	687	core promoter element around -30 of transcription start
Pos.gene1017.mRNA-1	682	686	core promoter element around -30 of transcription start
Pos.gene1017.mRNA-1	961	965	core promoter element around -30 of transcription start
Pos.gene1017.mRNA-1	1283	1287	core promoter element around -30 of transcription start
Pos.gene1017.mRNA-1	1495	1504	core promoter element around -30 of transcription start
Pos.gene1017.mRNA-1	1647	1653	core promoter element around -30 of transcription start
Pos.gene1017.mRNA-1	1648	1653	core promoter element around -30 of transcription start
Pos.gene1017.mRNA-1	1649	1653	core promoter element around -30 of transcription start
Pos.gene1017.mRNA-1	1669	1675	core promoter element around -30 of transcription start
Pos.gene1017.mRNA-1	1670	1675	core promoter element around -30 of transcription start
Pos.gene1017.mRNA-1	1671	1675	core promoter element around -30 of transcription start
Pos.gene1017.mRNA-1	1752	1756	core promoter element around -30 of transcription start
Pos.gene1017.mRNA-1	1798	1804	core promoter element around -30 of transcription start
Pos.gene1017.mRNA-1	1799	1803	core promoter element around -30 of transcription start
Pos.gene1017.mRNA-1	1881	1889	core promoter element around -30 of transcription start
Pos.gene1017.mRNA-1	2118	2122	core promoter element around -30 of transcription start
Pos.gene1017.mRNA-1	2127	2133	core promoter element around -30 of transcription start
Pos.gene1017.mRNA-1	2129	2133	core promoter element around -30 of transcription start
Pos.gene1017.mRNA-1	2181	2187	core promoter element around -30 of transcription start
Pos.gene1017.mRNA-1	2182	2187	core promoter element around -30 of transcription start
Pos.gene1017.mRNA-1	2183	2187	core promoter element around -30 of transcription start
Pos.gene1017.mRNA-1	2337	2343	core promoter element around -30 of transcription start
Pos.gene1017.mRNA-1	2338	2344	core promoter element around -30 of transcription start
Pos.gene1017.mRNA-1	2339	2343	core promoter element around -30 of transcription start
Pos.gene1017.mRNA-1	452	458	cis-acting regulatory element involved in light responsiveness
Pos.gene1017.mRNA-1	1413	1420	part of a light responsive element
Pos.gene1017.mRNA-1	1445	1453
Pos.gene1017.mRNA-1	1909	1917
Pos.gene1017.mRNA-1	2452	2460
Pos.gene1017.mRNA-1	2032	2038
Pos.gene1017.mRNA-1	1849	1858	part of a conserved DNA module involved in light responsiveness
Pos.gene1017.mRNA-1	2102	2111	part of a conserved DNA module involved in light responsiveness
Pos.gene1017.mRNA-1	617	623
Pos.gene1017.mRNA-1	108	114
Pos.gene1017.mRNA-1	93	99
Pos.gene1017.mRNA-1	2077	2083
Pos.gene1017.mRNA-1	583	589
Pos.gene1017.mRNA-1	676	684
Pos.gene1017.mRNA-1	678	684
Pos.gene1017.mRNA-1	680	686
Pos.gene1017.mRNA-1	2337	2343
Pos.gene1017.mRNA-1	93	99	MYBHv1 binding site
Pos.gene1017.mRNA-1	2077	2083	MYBHv1 binding site
Pos.gene1017.mRNA-1	163	167
Pos.gene1017.mRNA-1	379	383
Pos.gene1017.mRNA-1	393	398	common cis-acting element in promoter and enhancer regions
Pos.gene1017.mRNA-1	394	398
Pos.gene1017.mRNA-1	403	407
Pos.gene1017.mRNA-1	418	423	common cis-acting element in promoter and enhancer regions
Pos.gene1017.mRNA-1	428	432
Pos.gene1017.mRNA-1	494	498
Pos.gene1017.mRNA-1	551	555
Pos.gene1017.mRNA-1	558	562
Pos.gene1017.mRNA-1	617	622	common cis-acting element in promoter and enhancer regions
Pos.gene1017.mRNA-1	685	690	common cis-acting element in promoter and enhancer regions
Pos.gene1017.mRNA-1	697	701
Pos.gene1017.mRNA-1	719	724	common cis-acting element in promoter and enhancer regions
Pos.gene1017.mRNA-1	770	774
Pos.gene1017.mRNA-1	782	787	common cis-acting element in promoter and enhancer regions
Pos.gene1017.mRNA-1	831	836	common cis-acting element in promoter and enhancer regions
Pos.gene1017.mRNA-1	1105	1109
Pos.gene1017.mRNA-1	1185	1190	common cis-acting element in promoter and enhancer regions
Pos.gene1017.mRNA-1	1575	1579
Pos.gene1017.mRNA-1	1655	1660	common cis-acting element in promoter and enhancer regions
Pos.gene1017.mRNA-1	1726	1731	common cis-acting element in promoter and enhancer regions
Pos.gene1017.mRNA-1	1732	1736
Pos.gene1017.mRNA-1	1852	1857	common cis-acting element in promoter and enhancer regions
Pos.gene1017.mRNA-1	1980	1984
Pos.gene1017.mRNA-1	2017	2022	common cis-acting element in promoter and enhancer regions
Pos.gene1017.mRNA-1	2040	2044
Pos.gene1017.mRNA-1	2063	2067
Pos.gene1017.mRNA-1	2073	2077
Pos.gene1017.mRNA-1	2109	2113
Pos.gene1017.mRNA-1	2261	2265
Pos.gene1017.mRNA-1	2306	2311	common cis-acting element in promoter and enhancer regions
Pos.gene1017.mRNA-1	2313	2317
Pos.gene1017.mRNA-1	1079	1088
Pos.gene1017.mRNA-1	1603	1612
Pos.gene1017.mRNA-1	2219	2226
Pos.gene1017.mRNA-1	892	898	auxin-responsive element
Pos.gene1017.mRNA-1	1720	1729	cis-acting element involved in salicylic acid responsiveness
Pos.gene10758.mRNA-1	1681	1689
Pos.gene10758.mRNA-1	661	671.5	protein binding site
Pos.gene10758.mRNA-1	25	31	core promoter element around -30 of transcription start
Pos.gene10758.mRNA-1	26	31	core promoter element around -30 of transcription start
Pos.gene10758.mRNA-1	27	31	core promoter element around -30 of transcription start
Pos.gene10758.mRNA-1	672	677	core promoter element around -30 of transcription start
Pos.gene10758.mRNA-1	673	677	core promoter element around -30 of transcription start
Pos.gene10758.mRNA-1	738	742	core promoter element around -30 of transcription start
Pos.gene10758.mRNA-1	847	851	core promoter element around -30 of transcription start
Pos.gene10758.mRNA-1	1024	1029	core promoter element around -30 of transcription start
Pos.gene10758.mRNA-1	1025	1029	core promoter element around -30 of transcription start
Pos.gene10758.mRNA-1	1153	1157	core promoter element around -30 of transcription start
Pos.gene10758.mRNA-1	1195	1201	core promoter element around -30 of transcription start
Pos.gene10758.mRNA-1	1196	1200	core promoter element around -30 of transcription start
Pos.gene10758.mRNA-1	1204	1210	core promoter element around -30 of transcription start
Pos.gene10758.mRNA-1	1206	1212	core promoter element around -30 of transcription start
Pos.gene10758.mRNA-1	1207	1213	core promoter element around -30 of transcription start
Pos.gene10758.mRNA-1	1208	1212	core promoter element around -30 of transcription start
Pos.gene10758.mRNA-1	1343	1350	core promoter element around -30 of transcription start
Pos.gene10758.mRNA-1	1364	1370	core promoter element around -30 of transcription start
Pos.gene10758.mRNA-1	1365	1370	core promoter element around -30 of transcription start
Pos.gene10758.mRNA-1	1366	1370	core promoter element around -30 of transcription start
Pos.gene10758.mRNA-1	1417	1424	core promoter element around -30 of transcription start
Pos.gene10758.mRNA-1	1418	1424	core promoter element around -30 of transcription start
Pos.gene10758.mRNA-1	1419	1424	core promoter element around -30 of transcription start
Pos.gene10758.mRNA-1	1420	1424	core promoter element around -30 of transcription start
Pos.gene10758.mRNA-1	1935	1941	core promoter element around -30 of transcription start
Pos.gene10758.mRNA-1	1936	1942	core promoter element around -30 of transcription start
Pos.gene10758.mRNA-1	1937	1941	core promoter element around -30 of transcription start
Pos.gene10758.mRNA-1	1942	1948	core promoter element around -30 of transcription start
Pos.gene10758.mRNA-1	1943	1948	core promoter element around -30 of transcription start
Pos.gene10758.mRNA-1	1944	1948	core promoter element around -30 of transcription start
Pos.gene10758.mRNA-1	2031	2035	core promoter element around -30 of transcription start
Pos.gene10758.mRNA-1	2043	2049	core promoter element around -30 of transcription start
Pos.gene10758.mRNA-1	2044	2048	core promoter element around -30 of transcription start
Pos.gene10758.mRNA-1	392	398
Pos.gene10758.mRNA-1	998	1004
Pos.gene10758.mRNA-1	2382	2388
Pos.gene10758.mRNA-1	384	390
Pos.gene10758.mRNA-1	1271	1277
Pos.gene10758.mRNA-1	2248	2254
Pos.gene10758.mRNA-1	2266	2272
Pos.gene10758.mRNA-1	1677	1682
Pos.gene10758.mRNA-1	2473	2478
Pos.gene10758.mRNA-1	2496	2501
Pos.gene10758.mRNA-1	2503	2508
Pos.gene10758.mRNA-1	1906	1912
Pos.gene10758.mRNA-1	392	398
Pos.gene10758.mRNA-1	998	1004
Pos.gene10758.mRNA-1	2260	2266
Pos.gene10758.mRNA-1	2382	2388
Pos.gene10758.mRNA-1	1869	1876
Pos.gene10758.mRNA-1	1610	1616	auxin-responsive element
Pos.gene10758.mRNA-1	1769	1775	auxin-responsive element
Pos.gene10758.mRNA-1	2002	2009	cis-acting regulatory element involved in auxin responsiveness
Pos.gene10758.mRNA-1	1906	1912
Pos.gene10758.mRNA-1	497	503
Pos.gene10758.mRNA-1	1064	1070
Pos.gene10758.mRNA-1	1057	1062
Pos.gene10758.mRNA-1	1756	1761
Pos.gene10758.mRNA-1	1785	1790
Pos.gene10758.mRNA-1	2082	2087
Pos.gene10758.mRNA-1	1206	1212
Pos.gene10758.mRNA-1	1935	1941
Pos.gene10758.mRNA-1	1057	1062	cis-acting regulatory element involved in the MeJA-responsiveness
Pos.gene10758.mRNA-1	1756	1761	cis-acting regulatory element involved in the MeJA-responsiveness
Pos.gene10758.mRNA-1	1785	1790	cis-acting regulatory element involved in the MeJA-responsiveness
Pos.gene10758.mRNA-1	2082	2087	cis-acting regulatory element involved in the MeJA-responsiveness
Pos.gene10758.mRNA-1	2260	2266
Pos.gene10758.mRNA-1	1254	1264.5	MYB binding site involved in flavonoid biosynthetic genes regulation
Pos.gene10758.mRNA-1	2259	2266	gibberellin-responsive element
Pos.gene10758.mRNA-1	1679	1685	light responsive element
Pos.gene10758.mRNA-1	1617	1626	cis-acting regulatory element involved in circadian control
Pos.gene10758.mRNA-1	778	787	part of a light responsive element
Pos.gene10758.mRNA-1	2504	2511	part of a light responsive element
Pos.gene10758.mRNA-1	745	751	MYB binding site involved in drought-inducibility
Pos.gene10758.mRNA-1	50	54	short_function
Pos.gene10758.mRNA-1	70	74	short_function
Pos.gene10758.mRNA-1	173	177	short_function
Pos.gene10758.mRNA-1	329	333	short_function
Pos.gene10758.mRNA-1	400	404	short_function
Pos.gene10758.mRNA-1	498	502	short_function
Pos.gene10758.mRNA-1	507	511	short_function
Pos.gene10758.mRNA-1	604	608	short_function
Pos.gene10758.mRNA-1	651	655	short_function
Pos.gene10758.mRNA-1	802	806	short_function
Pos.gene10758.mRNA-1	1061	1065	short_function
Pos.gene10758.mRNA-1	1065	1069	short_function
Pos.gene10758.mRNA-1	1633	1637	short_function
Pos.gene10758.mRNA-1	1673	1677	short_function
Pos.gene10758.mRNA-1	2138	2142	short_function
Pos.gene10758.mRNA-1	2463	2467	short_function
Pos.gene10758.mRNA-1	702	708	cis-acting regulatory element involved in light responsiveness
Pos.gene10758.mRNA-1	1846	1852	cis-acting regulatory element involved in light responsiveness
Pos.gene10758.mRNA-1	2244	2250	cis-acting regulatory element involved in light responsiveness
Pos.gene10758.mRNA-1	266	274
Pos.gene10758.mRNA-1	1091	1099
Pos.gene10758.mRNA-1	2169	2177
Pos.gene10758.mRNA-1	91	96
Pos.gene10758.mRNA-1	701	706
Pos.gene10758.mRNA-1	224	237	part of a light responsive module
Pos.gene10758.mRNA-1	650	659	cis-acting element involved in salicylic acid responsiveness
Pos.gene10758.mRNA-1	1354	1361	MYB binding site involved in light responsiveness
Pos.gene10758.mRNA-1	1965	1972	MYB binding site involved in light responsiveness
Pos.gene10758.mRNA-1	487	496	cis-acting regulatory element involved in zein metabolism regulation
Pos.gene10758.mRNA-1	102	106
Pos.gene10758.mRNA-1	136	141	common cis-acting element in promoter and enhancer regions
Pos.gene10758.mRNA-1	137	141
Pos.gene10758.mRNA-1	139	144	common cis-acting element in promoter and enhancer regions
Pos.gene10758.mRNA-1	201	206	common cis-acting element in promoter and enhancer regions
Pos.gene10758.mRNA-1	240	244
Pos.gene10758.mRNA-1	262	267	common cis-acting element in promoter and enhancer regions
Pos.gene10758.mRNA-1	305	309
Pos.gene10758.mRNA-1	345	349
Pos.gene10758.mRNA-1	375	379
Pos.gene10758.mRNA-1	430	434
Pos.gene10758.mRNA-1	504	509	common cis-acting element in promoter and enhancer regions
Pos.gene10758.mRNA-1	505	509
Pos.gene10758.mRNA-1	676	680
Pos.gene10758.mRNA-1	691	696	common cis-acting element in promoter and enhancer regions
Pos.gene10758.mRNA-1	795	800	common cis-acting element in promoter and enhancer regions
Pos.gene10758.mRNA-1	796	800
Pos.gene10758.mRNA-1	1097	1102	common cis-acting element in promoter and enhancer regions
Pos.gene10758.mRNA-1	1166	1171	common cis-acting element in promoter and enhancer regions
Pos.gene10758.mRNA-1	1186	1191	common cis-acting element in promoter and enhancer regions
Pos.gene10758.mRNA-1	1316	1320
Pos.gene10758.mRNA-1	1370	1375	common cis-acting element in promoter and enhancer regions
Pos.gene10758.mRNA-1	1411	1416	common cis-acting element in promoter and enhancer regions
Pos.gene10758.mRNA-1	1457	1461
Pos.gene10758.mRNA-1	1567	1571
Pos.gene10758.mRNA-1	1593	1598	common cis-acting element in promoter and enhancer regions
Pos.gene10758.mRNA-1	1604	1608
Pos.gene10758.mRNA-1	1832	1837	common cis-acting element in promoter and enhancer regions
Pos.gene10758.mRNA-1	1973	1978	common cis-acting element in promoter and enhancer regions
Pos.gene10758.mRNA-1	1974	1978
Pos.gene10758.mRNA-1	2080	2084
Pos.gene10758.mRNA-1	2113	2117
Pos.gene10758.mRNA-1	2207	2212	common cis-acting element in promoter and enhancer regions
Pos.gene10758.mRNA-1	2212	2217	common cis-acting element in promoter and enhancer regions
Pos.gene10758.mRNA-1	2286	2291	common cis-acting element in promoter and enhancer regions
Pos.gene10758.mRNA-1	2357	2361
Pos.gene10758.mRNA-1	2450	2455	common cis-acting element in promoter and enhancer regions
Pos.gene10758.mRNA-1	745	751
Pos.gene10758.mRNA-1	1351	1357
Pos.gene10758.mRNA-1	393	400	light responsive element
Pos.gene10758.mRNA-1	901	908	light responsive element
Pos.gene10758.mRNA-1	1261	1267	light responsive element
Pos.gene10758.mRNA-1	2021	2028	light responsive element
Pos.gene10758.mRNA-1	2022	2028	light responsive element
Pos.gene10758.mRNA-1	2381	2387	light responsive element
Pos.gene10758.mRNA-1	606	610
Pos.gene10758.mRNA-1	775	779
Pos.gene10758.mRNA-1	788	792
Pos.gene10758.mRNA-1	972	976
Pos.gene10758.mRNA-1	1249	1253
Pos.gene10758.mRNA-1	1598	1602
Pos.gene10758.mRNA-1	1673	1677
Pos.gene10758.mRNA-1	1734	1738
Pos.gene10758.mRNA-1	2421	2425
Pos.gene10758.mRNA-1	2254	2262	part of a conserved DNA module involved in light responsiveness
Pos.gene10758.mRNA-1	2272	2280	part of a conserved DNA module involved in light responsiveness
Pos.gene10758.mRNA-1	185	191	cis-acting regulatory element essential for the anaerobic induction
Pos.gene10758.mRNA-1	834	843
Pos.gene10758.mRNA-1	702	707	cis-acting element involved in the abscisic acid responsiveness
Pos.gene10758.mRNA-1	708	713	cis-acting element involved in the abscisic acid responsiveness
Pos.gene10758.mRNA-1	1847	1852	cis-acting element involved in the abscisic acid responsiveness
Pos.gene10758.mRNA-1	1906	1911	cis-acting element involved in the abscisic acid responsiveness
Pos.gene10758.mRNA-1	2242	2251	cis-acting element involved in the abscisic acid responsiveness
Pos.gene10758.mRNA-1	2244	2249	cis-acting element involved in the abscisic acid responsiveness
Pos.gene10758.mRNA-1	1416	1424
Pos.gene10758.mRNA-1	1057	1062	cis-acting regulatory element involved in the MeJA-responsiveness
Pos.gene10758.mRNA-1	1756	1761	cis-acting regulatory element involved in the MeJA-responsiveness
Pos.gene10758.mRNA-1	1785	1790	cis-acting regulatory element involved in the MeJA-responsiveness
Pos.gene10758.mRNA-1	2082	2087	cis-acting regulatory element involved in the MeJA-responsiveness
Pos.gene10758.mRNA-1	171	180
Pos.gene10758.mRNA-1	2157	2165
Pos.gene10758.mRNA-1	708	714	cis-acting regulatory element involved in light responsiveness
Pos.gene10758.mRNA-1	1906	1912	cis-acting regulatory element involved in light responsiveness
Pos.gene10758.mRNA-1	2444	2450	cis-acting regulatory element involved in light responsiveness
Pos.gene10758.mRNA-1	1660	1666	cis-acting element involved in low-temperature responsiveness
Pos.gene1096.mRNA-1	1508	1516
Pos.gene1096.mRNA-1	2090	2095	cis-acting regulatory element involved in the MeJA-responsiveness
Pos.gene1096.mRNA-1	68	77
Pos.gene1096.mRNA-1	1832	1838
Pos.gene1096.mRNA-1	2316	2322
Pos.gene1096.mRNA-1	2311	2317
Pos.gene1096.mRNA-1	70	76
Pos.gene1096.mRNA-1	202	209
Pos.gene1096.mRNA-1	949	955
Pos.gene1096.mRNA-1	2159	2165
Pos.gene1096.mRNA-1	2159	2165
Pos.gene1096.mRNA-1	54	60	core promoter element around -30 of transcription start
Pos.gene1096.mRNA-1	55	59	core promoter element around -30 of transcription start
Pos.gene1096.mRNA-1	165	176	core promoter element around -30 of transcription start
Pos.gene1096.mRNA-1	167	171	core promoter element around -30 of transcription start
Pos.gene1096.mRNA-1	182	188	core promoter element around -30 of transcription start
Pos.gene1096.mRNA-1	183	187	core promoter element around -30 of transcription start
Pos.gene1096.mRNA-1	277	281	core promoter element around -30 of transcription start
Pos.gene1096.mRNA-1	290	296	core promoter element around -30 of transcription start
Pos.gene1096.mRNA-1	291	296	core promoter element around -30 of transcription start
Pos.gene1096.mRNA-1	292	296	core promoter element around -30 of transcription start
Pos.gene1096.mRNA-1	343	350	core promoter element around -30 of transcription start
Pos.gene1096.mRNA-1	344	350	core promoter element around -30 of transcription start
Pos.gene1096.mRNA-1	345	350	core promoter element around -30 of transcription start
Pos.gene1096.mRNA-1	346	350	core promoter element around -30 of transcription start
Pos.gene1096.mRNA-1	539	545	core promoter element around -30 of transcription start
Pos.gene1096.mRNA-1	540	545	core promoter element around -30 of transcription start
Pos.gene1096.mRNA-1	541	545	core promoter element around -30 of transcription start
Pos.gene1096.mRNA-1	553	559	core promoter element around -30 of transcription start
Pos.gene1096.mRNA-1	554	558	core promoter element around -30 of transcription start
Pos.gene1096.mRNA-1	583	595	core promoter element around -30 of transcription start
Pos.gene1096.mRNA-1	591	597	core promoter element around -30 of transcription start
Pos.gene1096.mRNA-1	592	596	core promoter element around -30 of transcription start
Pos.gene1096.mRNA-1	1417	1424	core promoter element around -30 of transcription start
Pos.gene1096.mRNA-1	1455	1459	core promoter element around -30 of transcription start
Pos.gene1096.mRNA-1	1582	1588	core promoter element around -30 of transcription start
Pos.gene1096.mRNA-1	1583	1587	core promoter element around -30 of transcription start
Pos.gene1096.mRNA-1	1683	1689	core promoter element around -30 of transcription start
Pos.gene1096.mRNA-1	1684	1689	core promoter element around -30 of transcription start
Pos.gene1096.mRNA-1	1685	1689	core promoter element around -30 of transcription start
Pos.gene1096.mRNA-1	1940	1946	core promoter element around -30 of transcription start
Pos.gene1096.mRNA-1	1941	1946	core promoter element around -30 of transcription start
Pos.gene1096.mRNA-1	1942	1946	core promoter element around -30 of transcription start
Pos.gene1096.mRNA-1	1957	1963	core promoter element around -30 of transcription start
Pos.gene1096.mRNA-1	1958	1962	core promoter element around -30 of transcription start
Pos.gene1096.mRNA-1	1969	1975	core promoter element around -30 of transcription start
Pos.gene1096.mRNA-1	1970	1975	core promoter element around -30 of transcription start
Pos.gene1096.mRNA-1	1971	1975	core promoter element around -30 of transcription start
Pos.gene1096.mRNA-1	1989	1995	core promoter element around -30 of transcription start
Pos.gene1096.mRNA-1	1990	1994	core promoter element around -30 of transcription start
Pos.gene1096.mRNA-1	2319	2328	core promoter element around -30 of transcription start
Pos.gene1096.mRNA-1	2321	2325	core promoter element around -30 of transcription start
Pos.gene1096.mRNA-1	2515	2519	core promoter element around -30 of transcription start
Pos.gene1096.mRNA-1	68	77
Pos.gene1096.mRNA-1	156	162
Pos.gene1096.mRNA-1	222	228
Pos.gene1096.mRNA-1	515	521
Pos.gene1096.mRNA-1	1794	1800
Pos.gene1096.mRNA-1	1995	2001
Pos.gene1096.mRNA-1	2193	2199
Pos.gene1096.mRNA-1	1620	1626
Pos.gene1096.mRNA-1	360	366	part of a light responsive element
Pos.gene1096.mRNA-1	991	997	part of a light responsive element
Pos.gene1096.mRNA-1	1672	1678	part of a light responsive element
Pos.gene1096.mRNA-1	2090	2095
Pos.gene1096.mRNA-1	70	76
Pos.gene1096.mRNA-1	68	77
Pos.gene1096.mRNA-1	823	830
Pos.gene1096.mRNA-1	68	77
Pos.gene1096.mRNA-1	70	75	cis-acting element involved in the abscisic acid responsiveness
Pos.gene1096.mRNA-1	2274	2280	cis-acting element involved in the abscisic acid responsiveness
Pos.gene1096.mRNA-1	2275	2280	cis-acting element involved in the abscisic acid responsiveness
Pos.gene1096.mRNA-1	2302	2311	cis-acting element involved in the abscisic acid responsiveness
Pos.gene1096.mRNA-1	2304	2310	cis-acting element involved in the abscisic acid responsiveness
Pos.gene1096.mRNA-1	2305	2310	cis-acting element involved in the abscisic acid responsiveness
Pos.gene1096.mRNA-1	535	541	part of a conserved DNA module involved in light responsiveness
Pos.gene1096.mRNA-1	572	578	part of a conserved DNA module involved in light responsiveness
Pos.gene1096.mRNA-1	587	593	part of a conserved DNA module involved in light responsiveness
Pos.gene1096.mRNA-1	1925	1931	part of a conserved DNA module involved in light responsiveness
Pos.gene1096.mRNA-1	1975	1981	part of a conserved DNA module involved in light responsiveness
Pos.gene1096.mRNA-1	1090	1097	cis-regulatory element involved in endosperm expression
Pos.gene1096.mRNA-1	717	723	cis-acting regulatory element essential for the anaerobic induction
Pos.gene1096.mRNA-1	1372	1378	cis-acting regulatory element essential for the anaerobic induction
Pos.gene1096.mRNA-1	44	48
Pos.gene1096.mRNA-1	122	126
Pos.gene1096.mRNA-1	471	475
Pos.gene1096.mRNA-1	742	746
Pos.gene1096.mRNA-1	1348	1352
Pos.gene1096.mRNA-1	1638	1642
Pos.gene1096.mRNA-1	1657	1661
Pos.gene1096.mRNA-1	1700	1704
Pos.gene1096.mRNA-1	1725	1729
Pos.gene1096.mRNA-1	1728	1732
Pos.gene1096.mRNA-1	1866	1870
Pos.gene1096.mRNA-1	2361	2365
Pos.gene1096.mRNA-1	2369	2373
Pos.gene1096.mRNA-1	2471	2475
Pos.gene1096.mRNA-1	2501	2505
Pos.gene1096.mRNA-1	444	450
Pos.gene1096.mRNA-1	563	569	light responsive element
Pos.gene1096.mRNA-1	831	838	light responsive element
Pos.gene1096.mRNA-1	832	838	light responsive element
Pos.gene1096.mRNA-1	1948	1954	light responsive element
Pos.gene1096.mRNA-1	2311	2317
Pos.gene1096.mRNA-1	70	76	cis-acting regulatory element involved in light responsiveness
Pos.gene1096.mRNA-1	2273	2281	cis-acting regulatory element involved in light responsiveness
Pos.gene1096.mRNA-1	2274	2280	cis-acting regulatory element involved in light responsiveness
Pos.gene1096.mRNA-1	2304	2310	cis-acting regulatory element involved in light responsiveness
Pos.gene1096.mRNA-1	2090	2095	cis-acting regulatory element involved in the MeJA-responsiveness
Pos.gene1096.mRNA-1	342	350
Pos.gene1096.mRNA-1	69	74
Pos.gene1096.mRNA-1	1203	1208
Pos.gene1096.mRNA-1	2104	2109
Pos.gene1096.mRNA-1	2303	2308
Pos.gene1096.mRNA-1	126	139	part of a light responsive module
Pos.gene1096.mRNA-1	1826	1835
Pos.gene1096.mRNA-1	2274	2280	cis-acting regulatory element involved in light responsiveness
Pos.gene1096.mRNA-1	2304	2310	cis-acting regulatory element involved in light responsiveness
Pos.gene1096.mRNA-1	120	124	short_function
Pos.gene1096.mRNA-1	516	520	short_function
Pos.gene1096.mRNA-1	621	625	short_function
Pos.gene1096.mRNA-1	671	675	short_function
Pos.gene1096.mRNA-1	740	744	short_function
Pos.gene1096.mRNA-1	1101	1105	short_function
Pos.gene1096.mRNA-1	1662	1666	short_function
Pos.gene1096.mRNA-1	1698	1702	short_function
Pos.gene1096.mRNA-1	1723	1727	short_function
Pos.gene1096.mRNA-1	1767	1771	short_function
Pos.gene1096.mRNA-1	1789	1793	short_function
Pos.gene1096.mRNA-1	1890	1894	short_function
Pos.gene1096.mRNA-1	1903	1907	short_function
Pos.gene1096.mRNA-1	2117	2121	short_function
Pos.gene1096.mRNA-1	2240	2244	short_function
Pos.gene1096.mRNA-1	2469	2473	short_function
Pos.gene1096.mRNA-1	1825	1835	part of a light responsive element
Pos.gene1096.mRNA-1	1047	1053	MYB binding site involved in drought-inducibility
Pos.gene1096.mRNA-1	1270	1276	MYB binding site involved in drought-inducibility
Pos.gene1096.mRNA-1	284	292
Pos.gene1096.mRNA-1	489	497
Pos.gene1096.mRNA-1	491	499
Pos.gene1096.mRNA-1	545	553
Pos.gene1096.mRNA-1	547	555
Pos.gene1096.mRNA-1	1961	1969
Pos.gene1096.mRNA-1	1963	1971
Pos.gene1096.mRNA-1	2017	2025
Pos.gene1096.mRNA-1	2019	2027
Pos.gene1096.mRNA-1	1733	1742	cis-acting regulatory element involved in zein metabolism regulation
Pos.gene1096.mRNA-1	1581	1590	part of a conserved DNA module involved in light responsiveness
Pos.gene1096.mRNA-1	810	816
Pos.gene1096.mRNA-1	1047	1053
Pos.gene1096.mRNA-1	1270	1276
Pos.gene1096.mRNA-1	2294	2300
Pos.gene1096.mRNA-1	116	120
Pos.gene1096.mRNA-1	124	129	common cis-acting element in promoter and enhancer regions
Pos.gene1096.mRNA-1	125	129
Pos.gene1096.mRNA-1	137	142	common cis-acting element in promoter and enhancer regions
Pos.gene1096.mRNA-1	156	161	common cis-acting element in promoter and enhancer regions
Pos.gene1096.mRNA-1	210	215	common cis-acting element in promoter and enhancer regions
Pos.gene1096.mRNA-1	222	227	common cis-acting element in promoter and enhancer regions
Pos.gene1096.mRNA-1	244	249	common cis-acting element in promoter and enhancer regions
Pos.gene1096.mRNA-1	351	356	common cis-acting element in promoter and enhancer regions
Pos.gene1096.mRNA-1	352	356
Pos.gene1096.mRNA-1	356	360
Pos.gene1096.mRNA-1	388	393	common cis-acting element in promoter and enhancer regions
Pos.gene1096.mRNA-1	396	400
Pos.gene1096.mRNA-1	453	457
Pos.gene1096.mRNA-1	557	562	common cis-acting element in promoter and enhancer regions
Pos.gene1096.mRNA-1	606	610
Pos.gene1096.mRNA-1	655	660	common cis-acting element in promoter and enhancer regions
Pos.gene1096.mRNA-1	656	660
Pos.gene1096.mRNA-1	709	713
Pos.gene1096.mRNA-1	782	786
Pos.gene1096.mRNA-1	807	811
Pos.gene1096.mRNA-1	829	833
Pos.gene1096.mRNA-1	851	855
Pos.gene1096.mRNA-1	861	866	common cis-acting element in promoter and enhancer regions
Pos.gene1096.mRNA-1	862	866
Pos.gene1096.mRNA-1	864	869	common cis-acting element in promoter and enhancer regions
Pos.gene1096.mRNA-1	893	897
Pos.gene1096.mRNA-1	918	922
Pos.gene1096.mRNA-1	967	971
Pos.gene1096.mRNA-1	978	982
Pos.gene1096.mRNA-1	996	1000
Pos.gene1096.mRNA-1	1072	1076
Pos.gene1096.mRNA-1	1088	1092
Pos.gene1096.mRNA-1	1185	1190	common cis-acting element in promoter and enhancer regions
Pos.gene1096.mRNA-1	1306	1310
Pos.gene1096.mRNA-1	1315	1319
Pos.gene1096.mRNA-1	1330	1334
Pos.gene1096.mRNA-1	1474	1478
Pos.gene1096.mRNA-1	1481	1485
Pos.gene1096.mRNA-1	1598	1603	common cis-acting element in promoter and enhancer regions
Pos.gene1096.mRNA-1	1785	1789
Pos.gene1096.mRNA-1	1794	1799	common cis-acting element in promoter and enhancer regions
Pos.gene1096.mRNA-1	1852	1856
Pos.gene1096.mRNA-1	1954	1959	common cis-acting element in promoter and enhancer regions
Pos.gene1096.mRNA-1	1955	1959
Pos.gene1096.mRNA-1	2058	2062
Pos.gene1096.mRNA-1	2093	2097
Pos.gene1096.mRNA-1	2109	2114	common cis-acting element in promoter and enhancer regions
Pos.gene1096.mRNA-1	2193	2198	common cis-acting element in promoter and enhancer regions
Pos.gene1096.mRNA-1	2204	2208
Pos.gene1096.mRNA-1	1620	1626	MYBHv1 binding site
Pos.gene1096.mRNA-1	741	748	part of a light responsive element
Pos.gene1096.mRNA-1	1217	1226	cis-acting element involved in salicylic acid responsiveness
Pos.gene1096.mRNA-1	2311	2317	cis-acting regulatory element
Pos.gene18168.mRNA-1	220	226	part of a conserved DNA module involved in light responsiveness
Pos.gene18168.mRNA-1	2106	2112	part of a conserved DNA module involved in light responsiveness
Pos.gene18168.mRNA-1	2116	2122	part of a conserved DNA module involved in light responsiveness
Pos.gene18168.mRNA-1	818	824	cis-acting regulatory element essential for the anaerobic induction
Pos.gene18168.mRNA-1	2470	2476	cis-acting regulatory element essential for the anaerobic induction
Pos.gene18168.mRNA-1	689	694	cis-acting element involved in the abscisic acid responsiveness
Pos.gene18168.mRNA-1	1390	1396
Pos.gene18168.mRNA-1	706	710
Pos.gene18168.mRNA-1	985	989
Pos.gene18168.mRNA-1	1211	1215
Pos.gene18168.mRNA-1	1241	1245
Pos.gene18168.mRNA-1	1379	1383
Pos.gene18168.mRNA-1	1482	1486
Pos.gene18168.mRNA-1	1485	1489
Pos.gene18168.mRNA-1	1524	1528
Pos.gene18168.mRNA-1	1564	1568
Pos.gene18168.mRNA-1	1846	1850
Pos.gene18168.mRNA-1	1013	1019	light responsive element
Pos.gene18168.mRNA-1	1836	1842	cis-acting element involved in low-temperature responsiveness
Pos.gene18168.mRNA-1	688	694	cis-acting regulatory element involved in light responsiveness
Pos.gene18168.mRNA-1	1151	1160
Pos.gene18168.mRNA-1	1864	1872
Pos.gene18168.mRNA-1	2408	2416
Pos.gene18168.mRNA-1	917	923
Pos.gene18168.mRNA-1	968	974
Pos.gene18168.mRNA-1	1014	1020
Pos.gene18168.mRNA-1	688	694
Pos.gene18168.mRNA-1	1143	1148
Pos.gene18168.mRNA-1	1362	1367
Pos.gene18168.mRNA-1	1772	1778
Pos.gene18168.mRNA-1	1389	1395	enhancer-like element involved in anoxic specific inducibility
Pos.gene18168.mRNA-1	1921	1929	part of a light responsive element
Pos.gene18168.mRNA-1	1735	1743
Pos.gene18168.mRNA-1	2017	2025
Pos.gene18168.mRNA-1	2250	2258
Pos.gene18168.mRNA-1	1841	1848	part of a light responsive element
Pos.gene18168.mRNA-1	46	52	core promoter element around -30 of transcription start
Pos.gene18168.mRNA-1	48	52	core promoter element around -30 of transcription start
Pos.gene18168.mRNA-1	61	65	core promoter element around -30 of transcription start
Pos.gene18168.mRNA-1	113	117	core promoter element around -30 of transcription start
Pos.gene18168.mRNA-1	141	146	core promoter element around -30 of transcription start
Pos.gene18168.mRNA-1	142	146	core promoter element around -30 of transcription start
Pos.gene18168.mRNA-1	175	179	core promoter element around -30 of transcription start
Pos.gene18168.mRNA-1	193	199	core promoter element around -30 of transcription start
Pos.gene18168.mRNA-1	195	199	core promoter element around -30 of transcription start
Pos.gene18168.mRNA-1	257	263	core promoter element around -30 of transcription start
Pos.gene18168.mRNA-1	259	265	core promoter element around -30 of transcription start
Pos.gene18168.mRNA-1	260	266	core promoter element around -30 of transcription start
Pos.gene18168.mRNA-1	261	267	core promoter element around -30 of transcription start
Pos.gene18168.mRNA-1	262	268	core promoter element around -30 of transcription start
Pos.gene18168.mRNA-1	263	269	core promoter element around -30 of transcription start
Pos.gene18168.mRNA-1	264	270	core promoter element around -30 of transcription start
Pos.gene18168.mRNA-1	265	271	core promoter element around -30 of transcription start
Pos.gene18168.mRNA-1	266	272	core promoter element around -30 of transcription start
Pos.gene18168.mRNA-1	267	273	core promoter element around -30 of transcription start
Pos.gene18168.mRNA-1	268	274	core promoter element around -30 of transcription start
Pos.gene18168.mRNA-1	269	275	core promoter element around -30 of transcription start
Pos.gene18168.mRNA-1	270	276	core promoter element around -30 of transcription start
Pos.gene18168.mRNA-1	271	277	core promoter element around -30 of transcription start
Pos.gene18168.mRNA-1	272	278	core promoter element around -30 of transcription start
Pos.gene18168.mRNA-1	273	279	core promoter element around -30 of transcription start
Pos.gene18168.mRNA-1	274	280	core promoter element around -30 of transcription start
Pos.gene18168.mRNA-1	275	281	core promoter element around -30 of transcription start
Pos.gene18168.mRNA-1	276	282	core promoter element around -30 of transcription start
Pos.gene18168.mRNA-1	277	283	core promoter element around -30 of transcription start
Pos.gene18168.mRNA-1	278	284	core promoter element around -30 of transcription start
Pos.gene18168.mRNA-1	279	285	core promoter element around -30 of transcription start
Pos.gene18168.mRNA-1	280	286	core promoter element around -30 of transcription start
Pos.gene18168.mRNA-1	281	287	core promoter element around -30 of transcription start
Pos.gene18168.mRNA-1	282	288	core promoter element around -30 of transcription start
Pos.gene18168.mRNA-1	283	289	core promoter element around -30 of transcription start
Pos.gene18168.mRNA-1	284	290	core promoter element around -30 of transcription start
Pos.gene18168.mRNA-1	285	291	core promoter element around -30 of transcription start
Pos.gene18168.mRNA-1	286	292	core promoter element around -30 of transcription start
Pos.gene18168.mRNA-1	287	293	core promoter element around -30 of transcription start
Pos.gene18168.mRNA-1	288	294	core promoter element around -30 of transcription start
Pos.gene18168.mRNA-1	289	295	core promoter element around -30 of transcription start
Pos.gene18168.mRNA-1	290	296	core promoter element around -30 of transcription start
Pos.gene18168.mRNA-1	291	297	core promoter element around -30 of transcription start
Pos.gene18168.mRNA-1	292	298	core promoter element around -30 of transcription start
Pos.gene18168.mRNA-1	293	299	core promoter element around -30 of transcription start
Pos.gene18168.mRNA-1	294	300	core promoter element around -30 of transcription start
Pos.gene18168.mRNA-1	295	301	core promoter element around -30 of transcription start
Pos.gene18168.mRNA-1	296	302	core promoter element around -30 of transcription start
Pos.gene18168.mRNA-1	297	303	core promoter element around -30 of transcription start
Pos.gene18168.mRNA-1	298	304	core promoter element around -30 of transcription start
Pos.gene18168.mRNA-1	299	305	core promoter element around -30 of transcription start
Pos.gene18168.mRNA-1	300	306	core promoter element around -30 of transcription start
Pos.gene18168.mRNA-1	301	307	core promoter element around -30 of transcription start
Pos.gene18168.mRNA-1	302	308	core promoter element around -30 of transcription start
Pos.gene18168.mRNA-1	303	309	core promoter element around -30 of transcription start
Pos.gene18168.mRNA-1	304	310	core promoter element around -30 of transcription start
Pos.gene18168.mRNA-1	305	311	core promoter element around -30 of transcription start
Pos.gene18168.mRNA-1	306	312	core promoter element around -30 of transcription start
Pos.gene18168.mRNA-1	307	313	core promoter element around -30 of transcription start
Pos.gene18168.mRNA-1	308	314	core promoter element around -30 of transcription start
Pos.gene18168.mRNA-1	309	315	core promoter element around -30 of transcription start
Pos.gene18168.mRNA-1	310	316	core promoter element around -30 of transcription start
Pos.gene18168.mRNA-1	311	317	core promoter element around -30 of transcription start
Pos.gene18168.mRNA-1	312	318	core promoter element around -30 of transcription start
Pos.gene18168.mRNA-1	313	319	core promoter element around -30 of transcription start
Pos.gene18168.mRNA-1	314	320	core promoter element around -30 of transcription start
Pos.gene18168.mRNA-1	315	321	core promoter element around -30 of transcription start
Pos.gene18168.mRNA-1	316	322	core promoter element around -30 of transcription start
Pos.gene18168.mRNA-1	317	323	core promoter element around -30 of transcription start
Pos.gene18168.mRNA-1	318	324	core promoter element around -30 of transcription start
Pos.gene18168.mRNA-1	319	325	core promoter element around -30 of transcription start
Pos.gene18168.mRNA-1	320	326	core promoter element around -30 of transcription start
Pos.gene18168.mRNA-1	321	327	core promoter element around -30 of transcription start
Pos.gene18168.mRNA-1	322	328	core promoter element around -30 of transcription start
Pos.gene18168.mRNA-1	323	329	core promoter element around -30 of transcription start
Pos.gene18168.mRNA-1	324	330	core promoter element around -30 of transcription start
Pos.gene18168.mRNA-1	325	331	core promoter element around -30 of transcription start
Pos.gene18168.mRNA-1	326	332	core promoter element around -30 of transcription start
Pos.gene18168.mRNA-1	327	333	core promoter element around -30 of transcription start
Pos.gene18168.mRNA-1	328	334	core promoter element around -30 of transcription start
Pos.gene18168.mRNA-1	329	335	core promoter element around -30 of transcription start
Pos.gene18168.mRNA-1	330	336	core promoter element around -30 of transcription start
Pos.gene18168.mRNA-1	331	337	core promoter element around -30 of transcription start
Pos.gene18168.mRNA-1	332	338	core promoter element around -30 of transcription start
Pos.gene18168.mRNA-1	333	339	core promoter element around -30 of transcription start
Pos.gene18168.mRNA-1	334	340	core promoter element around -30 of transcription start
Pos.gene18168.mRNA-1	335	341	core promoter element around -30 of transcription start
Pos.gene18168.mRNA-1	336	342	core promoter element around -30 of transcription start
Pos.gene18168.mRNA-1	337	343	core promoter element around -30 of transcription start
Pos.gene18168.mRNA-1	338	344	core promoter element around -30 of transcription start
Pos.gene18168.mRNA-1	339	345	core promoter element around -30 of transcription start
Pos.gene18168.mRNA-1	340	346	core promoter element around -30 of transcription start
Pos.gene18168.mRNA-1	341	347	core promoter element around -30 of transcription start
Pos.gene18168.mRNA-1	342	348	core promoter element around -30 of transcription start
Pos.gene18168.mRNA-1	343	349	core promoter element around -30 of transcription start
Pos.gene18168.mRNA-1	344	350	core promoter element around -30 of transcription start
Pos.gene18168.mRNA-1	345	351	core promoter element around -30 of transcription start
Pos.gene18168.mRNA-1	346	352	core promoter element around -30 of transcription start
Pos.gene18168.mRNA-1	347	353	core promoter element around -30 of transcription start
Pos.gene18168.mRNA-1	348	354	core promoter element around -30 of transcription start
Pos.gene18168.mRNA-1	349	355	core promoter element around -30 of transcription start
Pos.gene18168.mRNA-1	350	356	core promoter element around -30 of transcription start
Pos.gene18168.mRNA-1	351	357	core promoter element around -30 of transcription start
Pos.gene18168.mRNA-1	352	358	core promoter element around -30 of transcription start
Pos.gene18168.mRNA-1	353	359	core promoter element around -30 of transcription start
Pos.gene18168.mRNA-1	354	360	core promoter element around -30 of transcription start
Pos.gene18168.mRNA-1	355	361	core promoter element around -30 of transcription start
Pos.gene18168.mRNA-1	356	362	core promoter element around -30 of transcription start
Pos.gene18168.mRNA-1	357	363	core promoter element around -30 of transcription start
Pos.gene18168.mRNA-1	358	364	core promoter element around -30 of transcription start
Pos.gene18168.mRNA-1	359	365	core promoter element around -30 of transcription start
Pos.gene18168.mRNA-1	360	366	core promoter element around -30 of transcription start
Pos.gene18168.mRNA-1	361	367	core promoter element around -30 of transcription start
Pos.gene18168.mRNA-1	362	368	core promoter element around -30 of transcription start
Pos.gene18168.mRNA-1	363	369	core promoter element around -30 of transcription start
Pos.gene18168.mRNA-1	364	370	core promoter element around -30 of transcription start
Pos.gene18168.mRNA-1	365	371	core promoter element around -30 of transcription start
Pos.gene18168.mRNA-1	366	372	core promoter element around -30 of transcription start
Pos.gene18168.mRNA-1	367	373	core promoter element around -30 of transcription start
Pos.gene18168.mRNA-1	368	374	core promoter element around -30 of transcription start
Pos.gene18168.mRNA-1	369	375	core promoter element around -30 of transcription start
Pos.gene18168.mRNA-1	370	376	core promoter element around -30 of transcription start
Pos.gene18168.mRNA-1	371	377	core promoter element around -30 of transcription start
Pos.gene18168.mRNA-1	372	378	core promoter element around -30 of transcription start
Pos.gene18168.mRNA-1	373	379	core promoter element around -30 of transcription start
Pos.gene18168.mRNA-1	374	380	core promoter element around -30 of transcription start
Pos.gene18168.mRNA-1	375	381	core promoter element around -30 of transcription start
Pos.gene18168.mRNA-1	376	382	core promoter element around -30 of transcription start
Pos.gene18168.mRNA-1	377	381	core promoter element around -30 of transcription start
Pos.gene18168.mRNA-1	380	386	core promoter element around -30 of transcription start
Pos.gene18168.mRNA-1	381	388	core promoter element around -30 of transcription start
Pos.gene18168.mRNA-1	382	388	core promoter element around -30 of transcription start
Pos.gene18168.mRNA-1	383	389	core promoter element around -30 of transcription start
Pos.gene18168.mRNA-1	384	390	core promoter element around -30 of transcription start
Pos.gene18168.mRNA-1	385	391	core promoter element around -30 of transcription start
Pos.gene18168.mRNA-1	386	392	core promoter element around -30 of transcription start
Pos.gene18168.mRNA-1	387	393	core promoter element around -30 of transcription start
Pos.gene18168.mRNA-1	388	394	core promoter element around -30 of transcription start
Pos.gene18168.mRNA-1	389	395	core promoter element around -30 of transcription start
Pos.gene18168.mRNA-1	390	396	core promoter element around -30 of transcription start
Pos.gene18168.mRNA-1	391	397	core promoter element around -30 of transcription start
Pos.gene18168.mRNA-1	392	398	core promoter element around -30 of transcription start
Pos.gene18168.mRNA-1	393	399	core promoter element around -30 of transcription start
Pos.gene18168.mRNA-1	394	400	core promoter element around -30 of transcription start
Pos.gene18168.mRNA-1	395	401	core promoter element around -30 of transcription start
Pos.gene18168.mRNA-1	396	402	core promoter element around -30 of transcription start
Pos.gene18168.mRNA-1	397	403	core promoter element around -30 of transcription start
Pos.gene18168.mRNA-1	398	402	core promoter element around -30 of transcription start
Pos.gene18168.mRNA-1	553	560	core promoter element around -30 of transcription start
Pos.gene18168.mRNA-1	554	560	core promoter element around -30 of transcription start
Pos.gene18168.mRNA-1	555	560	core promoter element around -30 of transcription start
Pos.gene18168.mRNA-1	556	560	core promoter element around -30 of transcription start
Pos.gene18168.mRNA-1	563	569	core promoter element around -30 of transcription start
Pos.gene18168.mRNA-1	564	570	core promoter element around -30 of transcription start
Pos.gene18168.mRNA-1	565	569	core promoter element around -30 of transcription start
Pos.gene18168.mRNA-1	582	588	core promoter element around -30 of transcription start
Pos.gene18168.mRNA-1	583	589	core promoter element around -30 of transcription start
Pos.gene18168.mRNA-1	584	590	core promoter element around -30 of transcription start
Pos.gene18168.mRNA-1	585	589	core promoter element around -30 of transcription start
Pos.gene18168.mRNA-1	599	605	core promoter element around -30 of transcription start
Pos.gene18168.mRNA-1	600	606	core promoter element around -30 of transcription start
Pos.gene18168.mRNA-1	601	607	core promoter element around -30 of transcription start
Pos.gene18168.mRNA-1	602	606	core promoter element around -30 of transcription start
Pos.gene18168.mRNA-1	611	617	core promoter element around -30 of transcription start
Pos.gene18168.mRNA-1	612	618	core promoter element around -30 of transcription start
Pos.gene18168.mRNA-1	613	619	core promoter element around -30 of transcription start
Pos.gene18168.mRNA-1	614	618	core promoter element around -30 of transcription start
Pos.gene18168.mRNA-1	655	659	core promoter element around -30 of transcription start
Pos.gene18168.mRNA-1	657	665	core promoter element around -30 of transcription start
Pos.gene18168.mRNA-1	684	690	core promoter element around -30 of transcription start
Pos.gene18168.mRNA-1	685	690	core promoter element around -30 of transcription start
Pos.gene18168.mRNA-1	686	690	core promoter element around -30 of transcription start
Pos.gene18168.mRNA-1	699	705	core promoter element around -30 of transcription start
Pos.gene18168.mRNA-1	700	704	core promoter element around -30 of transcription start
Pos.gene18168.mRNA-1	755	761	core promoter element around -30 of transcription start
Pos.gene18168.mRNA-1	756	760	core promoter element around -30 of transcription start
Pos.gene18168.mRNA-1	762	766	core promoter element around -30 of transcription start
Pos.gene18168.mRNA-1	810	815	core promoter element around -30 of transcription start
Pos.gene18168.mRNA-1	811	815	core promoter element around -30 of transcription start
Pos.gene18168.mRNA-1	829	835	core promoter element around -30 of transcription start
Pos.gene18168.mRNA-1	831	835	core promoter element around -30 of transcription start
Pos.gene18168.mRNA-1	836	840	core promoter element around -30 of transcription start
Pos.gene18168.mRNA-1	864	871	core promoter element around -30 of transcription start
Pos.gene18168.mRNA-1	894	900	core promoter element around -30 of transcription start
Pos.gene18168.mRNA-1	895	899	core promoter element around -30 of transcription start
Pos.gene18168.mRNA-1	1126	1132	core promoter element around -30 of transcription start
Pos.gene18168.mRNA-1	1127	1132	core promoter element around -30 of transcription start
Pos.gene18168.mRNA-1	1128	1132	core promoter element around -30 of transcription start
Pos.gene18168.mRNA-1	1490	1502	core promoter element around -30 of transcription start
Pos.gene18168.mRNA-1	1492	1500	core promoter element around -30 of transcription start
Pos.gene18168.mRNA-1	1493	1500	core promoter element around -30 of transcription start
Pos.gene18168.mRNA-1	1494	1500	core promoter element around -30 of transcription start
Pos.gene18168.mRNA-1	1495	1500	core promoter element around -30 of transcription start
Pos.gene18168.mRNA-1	1496	1500	core promoter element around -30 of transcription start
Pos.gene18168.mRNA-1	1863	1869	core promoter element around -30 of transcription start
Pos.gene18168.mRNA-1	1864	1868	core promoter element around -30 of transcription start
Pos.gene18168.mRNA-1	1899	1907	core promoter element around -30 of transcription start
Pos.gene18168.mRNA-1	1962	1968	core promoter element around -30 of transcription start
Pos.gene18168.mRNA-1	1963	1967	core promoter element around -30 of transcription start
Pos.gene18168.mRNA-1	2043	2048	core promoter element around -30 of transcription start
Pos.gene18168.mRNA-1	2044	2048	core promoter element around -30 of transcription start
Pos.gene18168.mRNA-1	2110	2117	core promoter element around -30 of transcription start
Pos.gene18168.mRNA-1	2111	2117	core promoter element around -30 of transcription start
Pos.gene18168.mRNA-1	2112	2117	core promoter element around -30 of transcription start
Pos.gene18168.mRNA-1	2113	2117	core promoter element around -30 of transcription start
Pos.gene18168.mRNA-1	2146	2152	core promoter element around -30 of transcription start
Pos.gene18168.mRNA-1	2147	2151	core promoter element around -30 of transcription start
Pos.gene18168.mRNA-1	2157	2163	core promoter element around -30 of transcription start
Pos.gene18168.mRNA-1	2158	2163	core promoter element around -30 of transcription start
Pos.gene18168.mRNA-1	2159	2163	core promoter element around -30 of transcription start
Pos.gene18168.mRNA-1	2254	2266	core promoter element around -30 of transcription start
Pos.gene18168.mRNA-1	2256	2262	core promoter element around -30 of transcription start
Pos.gene18168.mRNA-1	2257	2261	core promoter element around -30 of transcription start
Pos.gene18168.mRNA-1	2364	2371	core promoter element around -30 of transcription start
Pos.gene18168.mRNA-1	2390	2396	core promoter element around -30 of transcription start
Pos.gene18168.mRNA-1	2391	2395	core promoter element around -30 of transcription start
Pos.gene18168.mRNA-1	2399	2405	core promoter element around -30 of transcription start
Pos.gene18168.mRNA-1	2400	2404	core promoter element around -30 of transcription start
Pos.gene18168.mRNA-1	2409	2416	core promoter element around -30 of transcription start
Pos.gene18168.mRNA-1	2410	2416	core promoter element around -30 of transcription start
Pos.gene18168.mRNA-1	2411	2418	core promoter element around -30 of transcription start
Pos.gene18168.mRNA-1	2412	2418	core promoter element around -30 of transcription start
Pos.gene18168.mRNA-1	2413	2419	core promoter element around -30 of transcription start
Pos.gene18168.mRNA-1	2414	2418	core promoter element around -30 of transcription start
Pos.gene18168.mRNA-1	2421	2428	core promoter element around -30 of transcription start
Pos.gene18168.mRNA-1	2422	2428	core promoter element around -30 of transcription start
Pos.gene18168.mRNA-1	2423	2428	core promoter element around -30 of transcription start
Pos.gene18168.mRNA-1	2424	2428	core promoter element around -30 of transcription start
Pos.gene18168.mRNA-1	216	220	short_function
Pos.gene18168.mRNA-1	618	622	short_function
Pos.gene18168.mRNA-1	669	673	short_function
Pos.gene18168.mRNA-1	1153	1157	short_function
Pos.gene18168.mRNA-1	1327	1331	short_function
Pos.gene18168.mRNA-1	1395	1399	short_function
Pos.gene18168.mRNA-1	1522	1526	short_function
Pos.gene18168.mRNA-1	1902	1906	short_function
Pos.gene18168.mRNA-1	1904	1908	short_function
Pos.gene18168.mRNA-1	2006	2010	short_function
Pos.gene18168.mRNA-1	2279	2283	short_function
Pos.gene18168.mRNA-1	2355	2359	short_function
Pos.gene18168.mRNA-1	968	974
Pos.gene18168.mRNA-1	1014	1020
Pos.gene18168.mRNA-1	33	37
Pos.gene18168.mRNA-1	205	209
Pos.gene18168.mRNA-1	535	539
Pos.gene18168.mRNA-1	682	686
Pos.gene18168.mRNA-1	733	737
Pos.gene18168.mRNA-1	930	935	common cis-acting element in promoter and enhancer regions
Pos.gene18168.mRNA-1	931	935
Pos.gene18168.mRNA-1	941	945
Pos.gene18168.mRNA-1	952	956
Pos.gene18168.mRNA-1	989	994	common cis-acting element in promoter and enhancer regions
Pos.gene18168.mRNA-1	1064	1069	common cis-acting element in promoter and enhancer regions
Pos.gene18168.mRNA-1	1117	1121
Pos.gene18168.mRNA-1	1207	1211
Pos.gene18168.mRNA-1	1313	1318	common cis-acting element in promoter and enhancer regions
Pos.gene18168.mRNA-1	1373	1377
Pos.gene18168.mRNA-1	1399	1404	common cis-acting element in promoter and enhancer regions
Pos.gene18168.mRNA-1	1472	1477	common cis-acting element in promoter and enhancer regions
Pos.gene18168.mRNA-1	1624	1629	common cis-acting element in promoter and enhancer regions
Pos.gene18168.mRNA-1	1681	1685
Pos.gene18168.mRNA-1	1701	1705
Pos.gene18168.mRNA-1	1775	1780	common cis-acting element in promoter and enhancer regions
Pos.gene18168.mRNA-1	1878	1883	common cis-acting element in promoter and enhancer regions
Pos.gene18168.mRNA-1	2003	2008	common cis-acting element in promoter and enhancer regions
Pos.gene18168.mRNA-1	2077	2082	common cis-acting element in promoter and enhancer regions
Pos.gene18168.mRNA-1	2224	2229	common cis-acting element in promoter and enhancer regions
Pos.gene18168.mRNA-1	2427	2432	common cis-acting element in promoter and enhancer regions
Pos.gene18168.mRNA-1	2450	2454
Pos.gene18168.mRNA-1	1594	1600	part of a light responsive element
Pos.gene18168.mRNA-1	46	52
Pos.gene18168.mRNA-1	259	265
Pos.gene18168.mRNA-1	261	267
Pos.gene18168.mRNA-1	263	269
Pos.gene18168.mRNA-1	265	271
Pos.gene18168.mRNA-1	267	273
Pos.gene18168.mRNA-1	269	275
Pos.gene18168.mRNA-1	271	277
Pos.gene18168.mRNA-1	273	279
Pos.gene18168.mRNA-1	275	281
Pos.gene18168.mRNA-1	277	283
Pos.gene18168.mRNA-1	279	285
Pos.gene18168.mRNA-1	281	287
Pos.gene18168.mRNA-1	283	289
Pos.gene18168.mRNA-1	285	291
Pos.gene18168.mRNA-1	287	293
Pos.gene18168.mRNA-1	289	295
Pos.gene18168.mRNA-1	291	297
Pos.gene18168.mRNA-1	293	299
Pos.gene18168.mRNA-1	295	301
Pos.gene18168.mRNA-1	297	303
Pos.gene18168.mRNA-1	299	305
Pos.gene18168.mRNA-1	301	307
Pos.gene18168.mRNA-1	303	309
Pos.gene18168.mRNA-1	305	311
Pos.gene18168.mRNA-1	307	313
Pos.gene18168.mRNA-1	309	315
Pos.gene18168.mRNA-1	311	317
Pos.gene18168.mRNA-1	313	319
Pos.gene18168.mRNA-1	315	321
Pos.gene18168.mRNA-1	317	323
Pos.gene18168.mRNA-1	319	325
Pos.gene18168.mRNA-1	321	327
Pos.gene18168.mRNA-1	323	329
Pos.gene18168.mRNA-1	325	331
Pos.gene18168.mRNA-1	327	333
Pos.gene18168.mRNA-1	329	335
Pos.gene18168.mRNA-1	331	337
Pos.gene18168.mRNA-1	333	339
Pos.gene18168.mRNA-1	335	341
Pos.gene18168.mRNA-1	337	343
Pos.gene18168.mRNA-1	339	345
Pos.gene18168.mRNA-1	341	347
Pos.gene18168.mRNA-1	343	349
Pos.gene18168.mRNA-1	345	351
Pos.gene18168.mRNA-1	347	353
Pos.gene18168.mRNA-1	349	355
Pos.gene18168.mRNA-1	351	357
Pos.gene18168.mRNA-1	353	359
Pos.gene18168.mRNA-1	355	361
Pos.gene18168.mRNA-1	357	363
Pos.gene18168.mRNA-1	359	365
Pos.gene18168.mRNA-1	361	367
Pos.gene18168.mRNA-1	363	369
Pos.gene18168.mRNA-1	365	371
Pos.gene18168.mRNA-1	367	373
Pos.gene18168.mRNA-1	369	375
Pos.gene18168.mRNA-1	371	377
Pos.gene18168.mRNA-1	373	379
Pos.gene18168.mRNA-1	375	381
Pos.gene18168.mRNA-1	382	388
Pos.gene18168.mRNA-1	384	390
Pos.gene18168.mRNA-1	386	392
Pos.gene18168.mRNA-1	388	394
Pos.gene18168.mRNA-1	390	396
Pos.gene18168.mRNA-1	392	398
Pos.gene18168.mRNA-1	394	400
Pos.gene18168.mRNA-1	396	402
Pos.gene18168.mRNA-1	563	569
Pos.gene18168.mRNA-1	583	589
Pos.gene18168.mRNA-1	600	606
Pos.gene18168.mRNA-1	612	618
Pos.gene18168.mRNA-1	2410	2418
Pos.gene18168.mRNA-1	2412	2418
Pos.gene18168.mRNA-1	526	532
Pos.gene18168.mRNA-1	1472	1478
Pos.gene18168.mRNA-1	1877	1883
Pos.gene18168.mRNA-1	20	29	cis-acting regulatory element involved in zein metabolism regulation
Pos.gene18168.mRNA-1	1614	1623	cis-acting element involved in salicylic acid responsiveness
Pos.gene18168.mRNA-1	688	694
Pos.gene18168.mRNA-1	160	167	MYB binding site involved in light responsiveness
Pos.gene18168.mRNA-1	1885	1892	MYB binding site involved in light responsiveness
Pos.gene34107.mRNA-1	2506	2513	gibberellin-responsive element
Pos.gene34107.mRNA-1	1544	1551
Pos.gene34107.mRNA-1	1490	1496	light responsive element
Pos.gene34107.mRNA-1	2031	2040	cis-acting element involved in light responsiveness
Pos.gene34107.mRNA-1	1932	1938
Pos.gene34107.mRNA-1	2507	2513
Pos.gene34107.mRNA-1	154	164	binding site of AT-rich DNA binding protein (ATBP-1)
Pos.gene34107.mRNA-1	1086	1096.5	MYB binding site involved in flavonoid biosynthetic genes regulation
Pos.gene34107.mRNA-1	2279	2285
Pos.gene34107.mRNA-1	173	178	cis-acting regulatory element involved in the MeJA-responsiveness
Pos.gene34107.mRNA-1	892	897	cis-acting regulatory element involved in the MeJA-responsiveness
Pos.gene34107.mRNA-1	1448	1453	cis-acting regulatory element involved in the MeJA-responsiveness
Pos.gene34107.mRNA-1	1513	1518	cis-acting regulatory element involved in the MeJA-responsiveness
Pos.gene34107.mRNA-1	2371	2376	cis-acting regulatory element involved in the MeJA-responsiveness
Pos.gene34107.mRNA-1	578	584
Pos.gene34107.mRNA-1	899	905
Pos.gene34107.mRNA-1	2248	2254
Pos.gene34107.mRNA-1	2457	2463
Pos.gene34107.mRNA-1	173	178
Pos.gene34107.mRNA-1	892	897
Pos.gene34107.mRNA-1	1448	1453
Pos.gene34107.mRNA-1	1513	1518
Pos.gene34107.mRNA-1	2371	2376
Pos.gene34107.mRNA-1	442	450	part of a light responsive element
Pos.gene34107.mRNA-1	860	866
Pos.gene34107.mRNA-1	1037	1043
Pos.gene34107.mRNA-1	1432	1438	auxin-responsive element
Pos.gene34107.mRNA-1	1579	1585	auxin-responsive element
Pos.gene34107.mRNA-1	2238	2247
Pos.gene34107.mRNA-1	2033	2039
Pos.gene34107.mRNA-1	2033	2041
Pos.gene34107.mRNA-1	546	551
Pos.gene34107.mRNA-1	1488	1493
Pos.gene34107.mRNA-1	2033	2039
Pos.gene34107.mRNA-1	1126	1132
Pos.gene34107.mRNA-1	1552	1558
Pos.gene34107.mRNA-1	2169	2175
Pos.gene34107.mRNA-1	2507	2513
Pos.gene34107.mRNA-1	1679	1686
Pos.gene34107.mRNA-1	494	504.5	protein binding site
Pos.gene34107.mRNA-1	571	575	core promoter element around -30 of transcription start
Pos.gene34107.mRNA-1	681	685	core promoter element around -30 of transcription start
Pos.gene34107.mRNA-1	859	866	core promoter element around -30 of transcription start
Pos.gene34107.mRNA-1	860	866	core promoter element around -30 of transcription start
Pos.gene34107.mRNA-1	862	866	core promoter element around -30 of transcription start
Pos.gene34107.mRNA-1	954	960	core promoter element around -30 of transcription start
Pos.gene34107.mRNA-1	955	960	core promoter element around -30 of transcription start
Pos.gene34107.mRNA-1	956	960	core promoter element around -30 of transcription start
Pos.gene34107.mRNA-1	1026	1032	core promoter element around -30 of transcription start
Pos.gene34107.mRNA-1	1027	1031	core promoter element around -30 of transcription start
Pos.gene34107.mRNA-1	1035	1041	core promoter element around -30 of transcription start
Pos.gene34107.mRNA-1	1037	1043	core promoter element around -30 of transcription start
Pos.gene34107.mRNA-1	1038	1044	core promoter element around -30 of transcription start
Pos.gene34107.mRNA-1	1039	1043	core promoter element around -30 of transcription start
Pos.gene34107.mRNA-1	1248	1255	core promoter element around -30 of transcription start
Pos.gene34107.mRNA-1	1249	1255	core promoter element around -30 of transcription start
Pos.gene34107.mRNA-1	1250	1255	core promoter element around -30 of transcription start
Pos.gene34107.mRNA-1	1251	1255	core promoter element around -30 of transcription start
Pos.gene34107.mRNA-1	1749	1757	core promoter element around -30 of transcription start
Pos.gene34107.mRNA-1	1750	1757	core promoter element around -30 of transcription start
Pos.gene34107.mRNA-1	1751	1757	core promoter element around -30 of transcription start
Pos.gene34107.mRNA-1	1752	1757	core promoter element around -30 of transcription start
Pos.gene34107.mRNA-1	1753	1757	core promoter element around -30 of transcription start
Pos.gene34107.mRNA-1	1855	1859	core promoter element around -30 of transcription start
Pos.gene34107.mRNA-1	2094	2103	core promoter element around -30 of transcription start
Pos.gene34107.mRNA-1	2114	2121	core promoter element around -30 of transcription start
Pos.gene34107.mRNA-1	2115	2121	core promoter element around -30 of transcription start
Pos.gene34107.mRNA-1	2116	2121	core promoter element around -30 of transcription start
Pos.gene34107.mRNA-1	2117	2121	core promoter element around -30 of transcription start
Pos.gene34107.mRNA-1	2404	2410	core promoter element around -30 of transcription start
Pos.gene34107.mRNA-1	2405	2410	core promoter element around -30 of transcription start
Pos.gene34107.mRNA-1	2406	2410	core promoter element around -30 of transcription start
Pos.gene34107.mRNA-1	2444	2448	core promoter element around -30 of transcription start
Pos.gene34107.mRNA-1	2169	2175
Pos.gene34107.mRNA-1	221	227
Pos.gene34107.mRNA-1	1382	1388
Pos.gene34107.mRNA-1	1529	1535
Pos.gene34107.mRNA-1	1070	1079
Pos.gene34107.mRNA-1	363	372	cis-acting regulatory element involved in light responsiveness
Pos.gene34107.mRNA-1	541	547	cis-acting regulatory element involved in light responsiveness
Pos.gene34107.mRNA-1	2033	2039	cis-acting regulatory element involved in light responsiveness
Pos.gene34107.mRNA-1	1247	1255
Pos.gene34107.mRNA-1	173	178	cis-acting regulatory element involved in the MeJA-responsiveness
Pos.gene34107.mRNA-1	892	897	cis-acting regulatory element involved in the MeJA-responsiveness
Pos.gene34107.mRNA-1	1448	1453	cis-acting regulatory element involved in the MeJA-responsiveness
Pos.gene34107.mRNA-1	1513	1518	cis-acting regulatory element involved in the MeJA-responsiveness
Pos.gene34107.mRNA-1	2371	2376	cis-acting regulatory element involved in the MeJA-responsiveness
Pos.gene34107.mRNA-1	2300	2308	part of a light responsive element
Pos.gene34107.mRNA-1	39	45	cis-acting regulatory element essential for the anaerobic induction
Pos.gene34107.mRNA-1	1180	1186	cis-acting regulatory element essential for the anaerobic induction
Pos.gene34107.mRNA-1	2270	2276	cis-acting regulatory element essential for the anaerobic induction
Pos.gene34107.mRNA-1	541	546	cis-acting element involved in the abscisic acid responsiveness
Pos.gene34107.mRNA-1	672	677	cis-acting element involved in the abscisic acid responsiveness
Pos.gene34107.mRNA-1	2033	2041	cis-acting element involved in the abscisic acid responsiveness
Pos.gene34107.mRNA-1	2034	2039	cis-acting element involved in the abscisic acid responsiveness
Pos.gene34107.mRNA-1	2432	2441	cis-acting element involved in the abscisic acid responsiveness
Pos.gene34107.mRNA-1	1668	1677
Pos.gene34107.mRNA-1	735	742	light responsive element
Pos.gene34107.mRNA-1	1093	1099	light responsive element
Pos.gene34107.mRNA-1	1103	1109	light responsive element
Pos.gene34107.mRNA-1	2150	2156	light responsive element
Pos.gene34107.mRNA-1	120	124
Pos.gene34107.mRNA-1	608	612
Pos.gene34107.mRNA-1	622	626
Pos.gene34107.mRNA-1	806	810
Pos.gene34107.mRNA-1	1081	1085
Pos.gene34107.mRNA-1	1484	1488
Pos.gene34107.mRNA-1	1733	1737
Pos.gene34107.mRNA-1	1745	1749
Pos.gene34107.mRNA-1	1758	1762
Pos.gene34107.mRNA-1	2058	2062
Pos.gene34107.mRNA-1	2257	2261
Pos.gene34107.mRNA-1	2513	2517
Pos.gene34107.mRNA-1	2279	2285
Pos.gene34107.mRNA-1	109	113
Pos.gene34107.mRNA-1	140	144
Pos.gene34107.mRNA-1	180	184
Pos.gene34107.mRNA-1	189	193
Pos.gene34107.mRNA-1	212	216
Pos.gene34107.mRNA-1	251	255
Pos.gene34107.mRNA-1	268	272
Pos.gene34107.mRNA-1	338	343	common cis-acting element in promoter and enhancer regions
Pos.gene34107.mRNA-1	339	343
Pos.gene34107.mRNA-1	380	385	common cis-acting element in promoter and enhancer regions
Pos.gene34107.mRNA-1	456	460
Pos.gene34107.mRNA-1	509	513
Pos.gene34107.mRNA-1	524	529	common cis-acting element in promoter and enhancer regions
Pos.gene34107.mRNA-1	577	582	common cis-acting element in promoter and enhancer regions
Pos.gene34107.mRNA-1	578	582
Pos.gene34107.mRNA-1	580	585	common cis-acting element in promoter and enhancer regions
Pos.gene34107.mRNA-1	629	634	common cis-acting element in promoter and enhancer regions
Pos.gene34107.mRNA-1	630	634
Pos.gene34107.mRNA-1	786	790
Pos.gene34107.mRNA-1	816	820
Pos.gene34107.mRNA-1	835	839
Pos.gene34107.mRNA-1	997	1002	common cis-acting element in promoter and enhancer regions
Pos.gene34107.mRNA-1	1017	1022	common cis-acting element in promoter and enhancer regions
Pos.gene34107.mRNA-1	1032	1036
Pos.gene34107.mRNA-1	1149	1153
Pos.gene34107.mRNA-1	1174	1178
Pos.gene34107.mRNA-1	1234	1238
Pos.gene34107.mRNA-1	1288	1292
Pos.gene34107.mRNA-1	1354	1358
Pos.gene34107.mRNA-1	1389	1393
Pos.gene34107.mRNA-1	1782	1786
Pos.gene34107.mRNA-1	1803	1807
Pos.gene34107.mRNA-1	1809	1814	common cis-acting element in promoter and enhancer regions
Pos.gene34107.mRNA-1	1827	1831
Pos.gene34107.mRNA-1	1865	1870	common cis-acting element in promoter and enhancer regions
Pos.gene34107.mRNA-1	1892	1897	common cis-acting element in promoter and enhancer regions
Pos.gene34107.mRNA-1	1923	1928	common cis-acting element in promoter and enhancer regions
Pos.gene34107.mRNA-1	1961	1966	common cis-acting element in promoter and enhancer regions
Pos.gene34107.mRNA-1	1966	1971	common cis-acting element in promoter and enhancer regions
Pos.gene34107.mRNA-1	1989	1993
Pos.gene34107.mRNA-1	1999	2004	common cis-acting element in promoter and enhancer regions
Pos.gene34107.mRNA-1	2000	2004
Pos.gene34107.mRNA-1	2071	2076	common cis-acting element in promoter and enhancer regions
Pos.gene34107.mRNA-1	2164	2168
Pos.gene34107.mRNA-1	2198	2202
Pos.gene34107.mRNA-1	2226	2230
Pos.gene34107.mRNA-1	2248	2253	common cis-acting element in promoter and enhancer regions
Pos.gene34107.mRNA-1	2274	2279	common cis-acting element in promoter and enhancer regions
Pos.gene34107.mRNA-1	2326	2330
Pos.gene34107.mRNA-1	2362	2366
Pos.gene34107.mRNA-1	2397	2401
Pos.gene34107.mRNA-1	2452	2457	common cis-acting element in promoter and enhancer regions
Pos.gene34107.mRNA-1	2457	2462	common cis-acting element in promoter and enhancer regions
Pos.gene34107.mRNA-1	2467	2472	common cis-acting element in promoter and enhancer regions
Pos.gene34107.mRNA-1	642	648
Pos.gene34107.mRNA-1	1184	1190
Pos.gene34107.mRNA-1	2256	2263	part of a light responsive element
Pos.gene34107.mRNA-1	2279	2285	cis-acting regulatory element
Pos.gene34107.mRNA-1	1533	1542	cis-acting element involved in salicylic acid responsiveness
Pos.gene34107.mRNA-1	2501	2510	cis-acting element involved in salicylic acid responsiveness
Pos.gene34107.mRNA-1	2092	2099	MYB binding site involved in light responsiveness
Pos.gene34107.mRNA-1	540	545
Pos.gene34107.mRNA-1	1894	1907	part of a light responsive module
Pos.gene34107.mRNA-1	71	75	short_function
Pos.gene34107.mRNA-1	132	136	short_function
Pos.gene34107.mRNA-1	237	241	short_function
Pos.gene34107.mRNA-1	341	345	short_function
Pos.gene34107.mRNA-1	484	488	short_function
Pos.gene34107.mRNA-1	536	540	short_function
Pos.gene34107.mRNA-1	636	640	short_function
Pos.gene34107.mRNA-1	896	900	short_function
Pos.gene34107.mRNA-1	900	904	short_function
Pos.gene34107.mRNA-1	1284	1288	short_function
Pos.gene34107.mRNA-1	1294	1298	short_function
Pos.gene34107.mRNA-1	1455	1459	short_function
Pos.gene34107.mRNA-1	1484	1488	short_function
Pos.gene34107.mRNA-1	1602	1606	short_function
Pos.gene34107.mRNA-1	1743	1747	short_function
Pos.gene34107.mRNA-1	1758	1762	short_function
Pos.gene34107.mRNA-1	1840	1844	short_function
Pos.gene34107.mRNA-1	2019	2023	short_function
Pos.gene34107.mRNA-1	2058	2062	short_function
Pos.gene34107.mRNA-1	2207	2211	short_function
Pos.gene34107.mRNA-1	2255	2259	short_function
Pos.gene34107.mRNA-1	2261	2265	short_function
Pos.gene34107.mRNA-1	2342	2346	short_function
Pos.gene34107.mRNA-1	2416	2420	short_function
Pos.gene34107.mRNA-1	2496	2500	short_function
Pos.gene34107.mRNA-1	2502	2506	short_function
Pos.gene34107.mRNA-1	672	678	cis-acting regulatory element involved in light responsiveness
Pos.gene34107.mRNA-1	1062	1070
Pos.gene38444.mRNA-1	145	151
Pos.gene38444.mRNA-1	478	484
Pos.gene38444.mRNA-1	535	541
Pos.gene38444.mRNA-1	1062	1068
Pos.gene38444.mRNA-1	2318	2324
Pos.gene38444.mRNA-1	1582	1590	element involved in differentiation of the palisade mesophyll cells
Pos.gene38444.mRNA-1	1946	1954	element involved in differentiation of the palisade mesophyll cells
Pos.gene38444.mRNA-1	728	734
Pos.gene38444.mRNA-1	1232	1238
Pos.gene38444.mRNA-1	1234	1240
Pos.gene38444.mRNA-1	1236	1242
Pos.gene38444.mRNA-1	1238	1244
Pos.gene38444.mRNA-1	1240	1246
Pos.gene38444.mRNA-1	1242	1248
Pos.gene38444.mRNA-1	1244	1250
Pos.gene38444.mRNA-1	1246	1252
Pos.gene38444.mRNA-1	1248	1254
Pos.gene38444.mRNA-1	1250	1256
Pos.gene38444.mRNA-1	1252	1258
Pos.gene38444.mRNA-1	1254	1260
Pos.gene38444.mRNA-1	1256	1262
Pos.gene38444.mRNA-1	1258	1264
Pos.gene38444.mRNA-1	1260	1266
Pos.gene38444.mRNA-1	1262	1268
Pos.gene38444.mRNA-1	1264	1270
Pos.gene38444.mRNA-1	1266	1272
Pos.gene38444.mRNA-1	1268	1274
Pos.gene38444.mRNA-1	1270	1276
Pos.gene38444.mRNA-1	1272	1278
Pos.gene38444.mRNA-1	1274	1280
Pos.gene38444.mRNA-1	1276	1282
Pos.gene38444.mRNA-1	1278	1284
Pos.gene38444.mRNA-1	1280	1286
Pos.gene38444.mRNA-1	1282	1288
Pos.gene38444.mRNA-1	1284	1290
Pos.gene38444.mRNA-1	1286	1292
Pos.gene38444.mRNA-1	1288	1294
Pos.gene38444.mRNA-1	1290	1296
Pos.gene38444.mRNA-1	1292	1298
Pos.gene38444.mRNA-1	1294	1300
Pos.gene38444.mRNA-1	1296	1302
Pos.gene38444.mRNA-1	1298	1304
Pos.gene38444.mRNA-1	1300	1306
Pos.gene38444.mRNA-1	1302	1308
Pos.gene38444.mRNA-1	1304	1310
Pos.gene38444.mRNA-1	1306	1312
Pos.gene38444.mRNA-1	1308	1314
Pos.gene38444.mRNA-1	1310	1316
Pos.gene38444.mRNA-1	1312	1318
Pos.gene38444.mRNA-1	1314	1320
Pos.gene38444.mRNA-1	1316	1322
Pos.gene38444.mRNA-1	1318	1324
Pos.gene38444.mRNA-1	1320	1326
Pos.gene38444.mRNA-1	1322	1328
Pos.gene38444.mRNA-1	1324	1330
Pos.gene38444.mRNA-1	1326	1332
Pos.gene38444.mRNA-1	120	126
Pos.gene38444.mRNA-1	120	126	MYBHv1 binding site
Pos.gene38444.mRNA-1	127	132	common cis-acting element in promoter and enhancer regions
Pos.gene38444.mRNA-1	146	151	common cis-acting element in promoter and enhancer regions
Pos.gene38444.mRNA-1	312	316
Pos.gene38444.mRNA-1	372	376
Pos.gene38444.mRNA-1	404	408
Pos.gene38444.mRNA-1	440	444
Pos.gene38444.mRNA-1	498	503	common cis-acting element in promoter and enhancer regions
Pos.gene38444.mRNA-1	535	540	common cis-acting element in promoter and enhancer regions
Pos.gene38444.mRNA-1	556	560
Pos.gene38444.mRNA-1	585	589
Pos.gene38444.mRNA-1	607	612	common cis-acting element in promoter and enhancer regions
Pos.gene38444.mRNA-1	678	682
Pos.gene38444.mRNA-1	698	703	common cis-acting element in promoter and enhancer regions
Pos.gene38444.mRNA-1	767	771
Pos.gene38444.mRNA-1	772	776
Pos.gene38444.mRNA-1	784	788
Pos.gene38444.mRNA-1	789	793
Pos.gene38444.mRNA-1	815	819
Pos.gene38444.mRNA-1	842	846
Pos.gene38444.mRNA-1	1050	1055	common cis-acting element in promoter and enhancer regions
Pos.gene38444.mRNA-1	1123	1127
Pos.gene38444.mRNA-1	1334	1339	common cis-acting element in promoter and enhancer regions
Pos.gene38444.mRNA-1	1482	1486
Pos.gene38444.mRNA-1	1514	1518
Pos.gene38444.mRNA-1	1582	1586
Pos.gene38444.mRNA-1	1587	1592	common cis-acting element in promoter and enhancer regions
Pos.gene38444.mRNA-1	1679	1684	common cis-acting element in promoter and enhancer regions
Pos.gene38444.mRNA-1	1756	1760
Pos.gene38444.mRNA-1	1853	1858	common cis-acting element in promoter and enhancer regions
Pos.gene38444.mRNA-1	1945	1950	common cis-acting element in promoter and enhancer regions
Pos.gene38444.mRNA-1	1946	1950
Pos.gene38444.mRNA-1	1951	1955
Pos.gene38444.mRNA-1	2014	2019	common cis-acting element in promoter and enhancer regions
Pos.gene38444.mRNA-1	2105	2110	common cis-acting element in promoter and enhancer regions
Pos.gene38444.mRNA-1	2136	2141	common cis-acting element in promoter and enhancer regions
Pos.gene38444.mRNA-1	2145	2149
Pos.gene38444.mRNA-1	2278	2283	common cis-acting element in promoter and enhancer regions
Pos.gene38444.mRNA-1	2318	2322
Pos.gene38444.mRNA-1	2320	2324
Pos.gene38444.mRNA-1	2412	2418	part of a light responsive element
Pos.gene38444.mRNA-1	149	154
Pos.gene38444.mRNA-1	548	553
Pos.gene38444.mRNA-1	594	599
Pos.gene38444.mRNA-1	2390	2395
Pos.gene38444.mRNA-1	46	55	cis-acting element involved in defense and stress responsiveness
Pos.gene38444.mRNA-1	337	346
Pos.gene38444.mRNA-1	2244	2253
Pos.gene38444.mRNA-1	1002	1008
Pos.gene38444.mRNA-1	1548	1554
Pos.gene38444.mRNA-1	2005	2012	MYB binding site involved in light responsiveness
Pos.gene38444.mRNA-1	2357	2363	cis-acting regulatory element
Pos.gene38444.mRNA-1	2351	2357	auxin-responsive element
Pos.gene38444.mRNA-1	2484	2490	auxin-responsive element
Pos.gene38444.mRNA-1	1200	1209	cis-acting element involved in salicylic acid responsiveness
Pos.gene38444.mRNA-1	115	120
Pos.gene38444.mRNA-1	1150	1155
Pos.gene38444.mRNA-1	1602	1607
Pos.gene38444.mRNA-1	1002	1008
Pos.gene38444.mRNA-1	1548	1554
Pos.gene38444.mRNA-1	735	746	60K protein binding site
Pos.gene38444.mRNA-1	2381	2386
Pos.gene38444.mRNA-1	599	606	gibberellin-responsive element
Pos.gene38444.mRNA-1	198	204
Pos.gene38444.mRNA-1	671	677
Pos.gene38444.mRNA-1	1462	1468
Pos.gene38444.mRNA-1	89	93	core promoter element around -30 of transcription start
Pos.gene38444.mRNA-1	408	414	core promoter element around -30 of transcription start
Pos.gene38444.mRNA-1	409	414	core promoter element around -30 of transcription start
Pos.gene38444.mRNA-1	410	414	core promoter element around -30 of transcription start
Pos.gene38444.mRNA-1	452	456	core promoter element around -30 of transcription start
Pos.gene38444.mRNA-1	580	585	core promoter element around -30 of transcription start
Pos.gene38444.mRNA-1	581	585	core promoter element around -30 of transcription start
Pos.gene38444.mRNA-1	615	621	core promoter element around -30 of transcription start
Pos.gene38444.mRNA-1	616	620	core promoter element around -30 of transcription start
Pos.gene38444.mRNA-1	690	694	core promoter element around -30 of transcription start
Pos.gene38444.mRNA-1	695	699	core promoter element around -30 of transcription start
Pos.gene38444.mRNA-1	703	709	core promoter element around -30 of transcription start
Pos.gene38444.mRNA-1	704	708	core promoter element around -30 of transcription start
Pos.gene38444.mRNA-1	718	726	core promoter element around -30 of transcription start
Pos.gene38444.mRNA-1	719	726	core promoter element around -30 of transcription start
Pos.gene38444.mRNA-1	720	726	core promoter element around -30 of transcription start
Pos.gene38444.mRNA-1	721	726	core promoter element around -30 of transcription start
Pos.gene38444.mRNA-1	722	726	core promoter element around -30 of transcription start
Pos.gene38444.mRNA-1	727	733	core promoter element around -30 of transcription start
Pos.gene38444.mRNA-1	728	734	core promoter element around -30 of transcription start
Pos.gene38444.mRNA-1	729	735	core promoter element around -30 of transcription start
Pos.gene38444.mRNA-1	730	734	core promoter element around -30 of transcription start
Pos.gene38444.mRNA-1	763	767	core promoter element around -30 of transcription start
Pos.gene38444.mRNA-1	774	780	core promoter element around -30 of transcription start
Pos.gene38444.mRNA-1	775	779	core promoter element around -30 of transcription start
Pos.gene38444.mRNA-1	1029	1034	core promoter element around -30 of transcription start
Pos.gene38444.mRNA-1	1030	1034	core promoter element around -30 of transcription start
Pos.gene38444.mRNA-1	1041	1047	core promoter element around -30 of transcription start
Pos.gene38444.mRNA-1	1042	1046	core promoter element around -30 of transcription start
Pos.gene38444.mRNA-1	1231	1237	core promoter element around -30 of transcription start
Pos.gene38444.mRNA-1	1232	1238	core promoter element around -30 of transcription start
Pos.gene38444.mRNA-1	1233	1239	core promoter element around -30 of transcription start
Pos.gene38444.mRNA-1	1234	1240	core promoter element around -30 of transcription start
Pos.gene38444.mRNA-1	1235	1241	core promoter element around -30 of transcription start
Pos.gene38444.mRNA-1	1236	1242	core promoter element around -30 of transcription start
Pos.gene38444.mRNA-1	1237	1243	core promoter element around -30 of transcription start
Pos.gene38444.mRNA-1	1238	1244	core promoter element around -30 of transcription start
Pos.gene38444.mRNA-1	1239	1245	core promoter element around -30 of transcription start
Pos.gene38444.mRNA-1	1240	1246	core promoter element around -30 of transcription start
Pos.gene38444.mRNA-1	1241	1247	core promoter element around -30 of transcription start
Pos.gene38444.mRNA-1	1242	1248	core promoter element around -30 of transcription start
Pos.gene38444.mRNA-1	1243	1249	core promoter element around -30 of transcription start
Pos.gene38444.mRNA-1	1244	1250	core promoter element around -30 of transcription start
Pos.gene38444.mRNA-1	1245	1251	core promoter element around -30 of transcription start
Pos.gene38444.mRNA-1	1246	1252	core promoter element around -30 of transcription start
Pos.gene38444.mRNA-1	1247	1253	core promoter element around -30 of transcription start
Pos.gene38444.mRNA-1	1248	1254	core promoter element around -30 of transcription start
Pos.gene38444.mRNA-1	1249	1255	core promoter element around -30 of transcription start
Pos.gene38444.mRNA-1	1250	1256	core promoter element around -30 of transcription start
Pos.gene38444.mRNA-1	1251	1257	core promoter element around -30 of transcription start
Pos.gene38444.mRNA-1	1252	1258	core promoter element around -30 of transcription start
Pos.gene38444.mRNA-1	1253	1259	core promoter element around -30 of transcription start
Pos.gene38444.mRNA-1	1254	1260	core promoter element around -30 of transcription start
Pos.gene38444.mRNA-1	1255	1261	core promoter element around -30 of transcription start
Pos.gene38444.mRNA-1	1256	1262	core promoter element around -30 of transcription start
Pos.gene38444.mRNA-1	1257	1263	core promoter element around -30 of transcription start
Pos.gene38444.mRNA-1	1258	1264	core promoter element around -30 of transcription start
Pos.gene38444.mRNA-1	1259	1265	core promoter element around -30 of transcription start
Pos.gene38444.mRNA-1	1260	1266	core promoter element around -30 of transcription start
Pos.gene38444.mRNA-1	1261	1267	core promoter element around -30 of transcription start
Pos.gene38444.mRNA-1	1262	1268	core promoter element around -30 of transcription start
Pos.gene38444.mRNA-1	1263	1269	core promoter element around -30 of transcription start
Pos.gene38444.mRNA-1	1264	1270	core promoter element around -30 of transcription start
Pos.gene38444.mRNA-1	1265	1271	core promoter element around -30 of transcription start
Pos.gene38444.mRNA-1	1266	1272	core promoter element around -30 of transcription start
Pos.gene38444.mRNA-1	1267	1273	core promoter element around -30 of transcription start
Pos.gene38444.mRNA-1	1268	1274	core promoter element around -30 of transcription start
Pos.gene38444.mRNA-1	1269	1275	core promoter element around -30 of transcription start
Pos.gene38444.mRNA-1	1270	1276	core promoter element around -30 of transcription start
Pos.gene38444.mRNA-1	1271	1277	core promoter element around -30 of transcription start
Pos.gene38444.mRNA-1	1272	1278	core promoter element around -30 of transcription start
Pos.gene38444.mRNA-1	1273	1279	core promoter element around -30 of transcription start
Pos.gene38444.mRNA-1	1274	1280	core promoter element around -30 of transcription start
Pos.gene38444.mRNA-1	1275	1281	core promoter element around -30 of transcription start
Pos.gene38444.mRNA-1	1276	1282	core promoter element around -30 of transcription start
Pos.gene38444.mRNA-1	1277	1283	core promoter element around -30 of transcription start
Pos.gene38444.mRNA-1	1278	1284	core promoter element around -30 of transcription start
Pos.gene38444.mRNA-1	1279	1285	core promoter element around -30 of transcription start
Pos.gene38444.mRNA-1	1280	1286	core promoter element around -30 of transcription start
Pos.gene38444.mRNA-1	1281	1287	core promoter element around -30 of transcription start
Pos.gene38444.mRNA-1	1282	1288	core promoter element around -30 of transcription start
Pos.gene38444.mRNA-1	1283	1289	core promoter element around -30 of transcription start
Pos.gene38444.mRNA-1	1284	1290	core promoter element around -30 of transcription start
Pos.gene38444.mRNA-1	1285	1291	core promoter element around -30 of transcription start
Pos.gene38444.mRNA-1	1286	1292	core promoter element around -30 of transcription start
Pos.gene38444.mRNA-1	1287	1293	core promoter element around -30 of transcription start
Pos.gene38444.mRNA-1	1288	1294	core promoter element around -30 of transcription start
Pos.gene38444.mRNA-1	1289	1295	core promoter element around -30 of transcription start
Pos.gene38444.mRNA-1	1290	1296	core promoter element around -30 of transcription start
Pos.gene38444.mRNA-1	1291	1297	core promoter element around -30 of transcription start
Pos.gene38444.mRNA-1	1292	1298	core promoter element around -30 of transcription start
Pos.gene38444.mRNA-1	1293	1299	core promoter element around -30 of transcription start
Pos.gene38444.mRNA-1	1294	1300	core promoter element around -30 of transcription start
Pos.gene38444.mRNA-1	1295	1301	core promoter element around -30 of transcription start
Pos.gene38444.mRNA-1	1296	1302	core promoter element around -30 of transcription start
Pos.gene38444.mRNA-1	1297	1303	core promoter element around -30 of transcription start
Pos.gene38444.mRNA-1	1298	1304	core promoter element around -30 of transcription start
Pos.gene38444.mRNA-1	1299	1305	core promoter element around -30 of transcription start
Pos.gene38444.mRNA-1	1300	1306	core promoter element around -30 of transcription start
Pos.gene38444.mRNA-1	1301	1307	core promoter element around -30 of transcription start
Pos.gene38444.mRNA-1	1302	1308	core promoter element around -30 of transcription start
Pos.gene38444.mRNA-1	1303	1309	core promoter element around -30 of transcription start
Pos.gene38444.mRNA-1	1304	1310	core promoter element around -30 of transcription start
Pos.gene38444.mRNA-1	1305	1311	core promoter element around -30 of transcription start
Pos.gene38444.mRNA-1	1306	1312	core promoter element around -30 of transcription start
Pos.gene38444.mRNA-1	1307	1313	core promoter element around -30 of transcription start
Pos.gene38444.mRNA-1	1308	1314	core promoter element around -30 of transcription start
Pos.gene38444.mRNA-1	1309	1315	core promoter element around -30 of transcription start
Pos.gene38444.mRNA-1	1310	1316	core promoter element around -30 of transcription start
Pos.gene38444.mRNA-1	1311	1317	core promoter element around -30 of transcription start
Pos.gene38444.mRNA-1	1312	1318	core promoter element around -30 of transcription start
Pos.gene38444.mRNA-1	1313	1319	core promoter element around -30 of transcription start
Pos.gene38444.mRNA-1	1314	1320	core promoter element around -30 of transcription start
Pos.gene38444.mRNA-1	1315	1321	core promoter element around -30 of transcription start
Pos.gene38444.mRNA-1	1316	1322	core promoter element around -30 of transcription start
Pos.gene38444.mRNA-1	1317	1323	core promoter element around -30 of transcription start
Pos.gene38444.mRNA-1	1318	1324	core promoter element around -30 of transcription start
Pos.gene38444.mRNA-1	1319	1325	core promoter element around -30 of transcription start
Pos.gene38444.mRNA-1	1320	1326	core promoter element around -30 of transcription start
Pos.gene38444.mRNA-1	1321	1327	core promoter element around -30 of transcription start
Pos.gene38444.mRNA-1	1322	1328	core promoter element around -30 of transcription start
Pos.gene38444.mRNA-1	1323	1329	core promoter element around -30 of transcription start
Pos.gene38444.mRNA-1	1324	1330	core promoter element around -30 of transcription start
Pos.gene38444.mRNA-1	1325	1331	core promoter element around -30 of transcription start
Pos.gene38444.mRNA-1	1326	1332	core promoter element around -30 of transcription start
Pos.gene38444.mRNA-1	1327	1333	core promoter element around -30 of transcription start
Pos.gene38444.mRNA-1	1328	1332	core promoter element around -30 of transcription start
Pos.gene38444.mRNA-1	1355	1359	core promoter element around -30 of transcription start
Pos.gene38444.mRNA-1	1441	1445	core promoter element around -30 of transcription start
Pos.gene38444.mRNA-1	1450	1454	core promoter element around -30 of transcription start
Pos.gene38444.mRNA-1	1620	1626	core promoter element around -30 of transcription start
Pos.gene38444.mRNA-1	1622	1626	core promoter element around -30 of transcription start
Pos.gene38444.mRNA-1	1675	1681	core promoter element around -30 of transcription start
Pos.gene38444.mRNA-1	1676	1680	core promoter element around -30 of transcription start
Pos.gene38444.mRNA-1	1770	1774	core promoter element around -30 of transcription start
Pos.gene38444.mRNA-1	1856	1862	core promoter element around -30 of transcription start
Pos.gene38444.mRNA-1	1857	1861	core promoter element around -30 of transcription start
Pos.gene38444.mRNA-1	1911	1915	core promoter element around -30 of transcription start
Pos.gene38444.mRNA-1	2111	2115	core promoter element around -30 of transcription start
Pos.gene38444.mRNA-1	2116	2122	core promoter element around -30 of transcription start
Pos.gene38444.mRNA-1	2118	2122	core promoter element around -30 of transcription start
Pos.gene38444.mRNA-1	72	76	short_function
Pos.gene38444.mRNA-1	294	298	short_function
Pos.gene38444.mRNA-1	326	330	short_function
Pos.gene38444.mRNA-1	389	393	short_function
Pos.gene38444.mRNA-1	892	896	short_function
Pos.gene38444.mRNA-1	896	900	short_function
Pos.gene38444.mRNA-1	1084	1088	short_function
Pos.gene38444.mRNA-1	1422	1426	short_function
Pos.gene38444.mRNA-1	1726	1730	short_function
Pos.gene38444.mRNA-1	1980	1984	short_function
Pos.gene38444.mRNA-1	2313	2317	short_function
Pos.gene38444.mRNA-1	2425	2429	short_function
Pos.gene38444.mRNA-1	671	677
Pos.gene38444.mRNA-1	1007	1014	part of a light responsive element
Pos.gene38444.mRNA-1	916	924
Pos.gene38444.mRNA-1	1652	1660
Pos.gene38444.mRNA-1	1780	1788
Pos.gene38444.mRNA-1	1782	1790
Pos.gene38444.mRNA-1	1877	1885
Pos.gene38444.mRNA-1	1523	1529	enhancer-like element involved in anoxic specific inducibility
Pos.gene38444.mRNA-1	2214	2220
Pos.gene38444.mRNA-1	1002	1008	cis-acting regulatory element involved in light responsiveness
Pos.gene38444.mRNA-1	1548	1554	cis-acting regulatory element involved in light responsiveness
Pos.gene38444.mRNA-1	299	305	cis-acting element involved in low-temperature responsiveness
Pos.gene38444.mRNA-1	1803	1809	cis-acting element involved in low-temperature responsiveness
Pos.gene38444.mRNA-1	2079	2085	cis-acting element involved in low-temperature responsiveness
Pos.gene38444.mRNA-1	2233	2239	cis-acting element involved in low-temperature responsiveness
Pos.gene38444.mRNA-1	540	549	cis-acting element involved in light responsiveness
Pos.gene38444.mRNA-1	2491	2497
Pos.gene38444.mRNA-1	2064	2070	light responsive element
Pos.gene38444.mRNA-1	149	154	cis-acting regulatory element involved in the MeJA-responsiveness
Pos.gene38444.mRNA-1	548	553	cis-acting regulatory element involved in the MeJA-responsiveness
Pos.gene38444.mRNA-1	594	599	cis-acting regulatory element involved in the MeJA-responsiveness
Pos.gene38444.mRNA-1	2390	2395	cis-acting regulatory element involved in the MeJA-responsiveness
Pos.gene38444.mRNA-1	455	463	part of a module for light response
Pos.gene38444.mRNA-1	2502	2510	part of a module for light response
Pos.gene38444.mRNA-1	2176	2186	part of a light response element
Pos.gene38444.mRNA-1	2357	2363
Pos.gene38444.mRNA-1	2311	2320
Pos.gene38444.mRNA-1	1906	1913	cis-acting element involved in gibberellin-responsiveness
Pos.gene38444.mRNA-1	1003	1008	cis-acting element involved in the abscisic acid responsiveness
Pos.gene38444.mRNA-1	1549	1554	cis-acting element involved in the abscisic acid responsiveness
Pos.gene38444.mRNA-1	722	732
Pos.gene38444.mRNA-1	707	713	part of a conserved DNA module involved in light responsiveness
Pos.gene38444.mRNA-1	1999	2005	part of a conserved DNA module involved in light responsiveness
Pos.gene38444.mRNA-1	1173	1179	cis-acting regulatory element essential for the anaerobic induction
Pos.gene38444.mRNA-1	149	154	cis-acting regulatory element involved in the MeJA-responsiveness
Pos.gene38444.mRNA-1	548	553	cis-acting regulatory element involved in the MeJA-responsiveness
Pos.gene38444.mRNA-1	594	599	cis-acting regulatory element involved in the MeJA-responsiveness
Pos.gene38444.mRNA-1	2390	2395	cis-acting regulatory element involved in the MeJA-responsiveness
Pos.gene38444.mRNA-1	60	64
Pos.gene38444.mRNA-1	96	100
Pos.gene38444.mRNA-1	113	117
Pos.gene38444.mRNA-1	142	146
Pos.gene38444.mRNA-1	892	896
Pos.gene38444.mRNA-1	904	908
Pos.gene38444.mRNA-1	2500	2504
Pos.gene38444.mRNA-1	2357	2363
Pos.gene38444.mRNA-1	262	270
Pos.gene39601.mRNA-1	703	709	cis-acting element involved in the abscisic acid responsiveness
Pos.gene39601.mRNA-1	704	709	cis-acting element involved in the abscisic acid responsiveness
Pos.gene39601.mRNA-1	721	726	cis-acting element involved in the abscisic acid responsiveness
Pos.gene39601.mRNA-1	966	971	cis-acting element involved in the abscisic acid responsiveness
Pos.gene39601.mRNA-1	1913	1918	cis-acting element involved in the abscisic acid responsiveness
Pos.gene39601.mRNA-1	2003	2009
Pos.gene39601.mRNA-1	2380	2388	part of a light responsive element
Pos.gene39601.mRNA-1	148	154	cis-acting regulatory element essential for the anaerobic induction
Pos.gene39601.mRNA-1	1779	1785	cis-acting regulatory element essential for the anaerobic induction
Pos.gene39601.mRNA-1	1941	1947	cis-acting regulatory element essential for the anaerobic induction
Pos.gene39601.mRNA-1	2369	2375	cis-acting regulatory element essential for the anaerobic induction
Pos.gene39601.mRNA-1	59	65	part of a conserved DNA module involved in light responsiveness
Pos.gene39601.mRNA-1	341	347	part of a conserved DNA module involved in light responsiveness
Pos.gene39601.mRNA-1	754	760	part of a conserved DNA module involved in light responsiveness
Pos.gene39601.mRNA-1	1374	1380	part of a conserved DNA module involved in light responsiveness
Pos.gene39601.mRNA-1	1551	1557	part of a conserved DNA module involved in light responsiveness
Pos.gene39601.mRNA-1	1571	1577	part of a conserved DNA module involved in light responsiveness
Pos.gene39601.mRNA-1	1639	1645	part of a conserved DNA module involved in light responsiveness
Pos.gene39601.mRNA-1	1889	1895	part of a conserved DNA module involved in light responsiveness
Pos.gene39601.mRNA-1	2176	2182	part of a conserved DNA module involved in light responsiveness
Pos.gene39601.mRNA-1	1799	1807.5	cis-acting element involved in cell cycle regulation
Pos.gene39601.mRNA-1	1987	1994	cis-acting element involved in gibberellin-responsiveness
Pos.gene39601.mRNA-1	366	372	cis-acting regulatory element related to meristem expression
Pos.gene39601.mRNA-1	885	891	cis-acting regulatory element related to meristem expression
Pos.gene39601.mRNA-1	1825	1831	cis-acting regulatory element related to meristem expression
Pos.gene39601.mRNA-1	588	592
Pos.gene39601.mRNA-1	686	690
Pos.gene39601.mRNA-1	715	719
Pos.gene39601.mRNA-1	795	799
Pos.gene39601.mRNA-1	1331	1335
Pos.gene39601.mRNA-1	1949	1953
Pos.gene39601.mRNA-1	2019	2023
Pos.gene39601.mRNA-1	475	481
Pos.gene39601.mRNA-1	853	860
Pos.gene39601.mRNA-1	703	709	cis-acting regulatory element involved in light responsiveness
Pos.gene39601.mRNA-1	1912	1918	cis-acting regulatory element involved in light responsiveness
Pos.gene39601.mRNA-1	997	1007	light responsive element
Pos.gene39601.mRNA-1	872	878	cis-acting element involved in low-temperature responsiveness
Pos.gene39601.mRNA-1	1965	1971	cis-acting element involved in low-temperature responsiveness
Pos.gene39601.mRNA-1	157	165
Pos.gene39601.mRNA-1	623	632	wound-responsive element
Pos.gene39601.mRNA-1	1820	1826
Pos.gene39601.mRNA-1	1684	1692
Pos.gene39601.mRNA-1	1849	1857
Pos.gene39601.mRNA-1	2244	2252
Pos.gene39601.mRNA-1	371	378	gibberellin-responsive element
Pos.gene39601.mRNA-1	1759	1766
Pos.gene39601.mRNA-1	2043	2052
Pos.gene39601.mRNA-1	33	39
Pos.gene39601.mRNA-1	135	141
Pos.gene39601.mRNA-1	306	312
Pos.gene39601.mRNA-1	378	384
Pos.gene39601.mRNA-1	1093	1099
Pos.gene39601.mRNA-1	1820	1826
Pos.gene39601.mRNA-1	812	817
Pos.gene39601.mRNA-1	1124	1129
Pos.gene39601.mRNA-1	1333	1338
Pos.gene39601.mRNA-1	1951	1956
Pos.gene39601.mRNA-1	2041	2046
Pos.gene39601.mRNA-1	1912	1918
Pos.gene39601.mRNA-1	1914	1919
Pos.gene39601.mRNA-1	1643	1651	part of a light responsive element
Pos.gene39601.mRNA-1	115	125
Pos.gene39601.mRNA-1	140	146
Pos.gene39601.mRNA-1	1025	1031
Pos.gene39601.mRNA-1	668	672	short_function
Pos.gene39601.mRNA-1	684	688	short_function
Pos.gene39601.mRNA-1	731	735	short_function
Pos.gene39601.mRNA-1	750	754	short_function
Pos.gene39601.mRNA-1	1814	1818	short_function
Pos.gene39601.mRNA-1	1947	1951	short_function
Pos.gene39601.mRNA-1	2017	2021	short_function
Pos.gene39601.mRNA-1	2065	2069	short_function
Pos.gene39601.mRNA-1	2233	2237	short_function
Pos.gene39601.mRNA-1	2264	2268	short_function
Pos.gene39601.mRNA-1	2437	2441	short_function
Pos.gene39601.mRNA-1	327	333	core promoter element around -30 of transcription start
Pos.gene39601.mRNA-1	328	334	core promoter element around -30 of transcription start
Pos.gene39601.mRNA-1	329	333	core promoter element around -30 of transcription start
Pos.gene39601.mRNA-1	461	467	core promoter element around -30 of transcription start
Pos.gene39601.mRNA-1	462	468	core promoter element around -30 of transcription start
Pos.gene39601.mRNA-1	463	469	core promoter element around -30 of transcription start
Pos.gene39601.mRNA-1	464	468	core promoter element around -30 of transcription start
Pos.gene39601.mRNA-1	972	976	core promoter element around -30 of transcription start
Pos.gene39601.mRNA-1	1069	1078	core promoter element around -30 of transcription start
Pos.gene39601.mRNA-1	1070	1077	core promoter element around -30 of transcription start
Pos.gene39601.mRNA-1	1071	1077	core promoter element around -30 of transcription start
Pos.gene39601.mRNA-1	1072	1079	core promoter element around -30 of transcription start
Pos.gene39601.mRNA-1	1073	1079	core promoter element around -30 of transcription start
Pos.gene39601.mRNA-1	1075	1079	core promoter element around -30 of transcription start
Pos.gene39601.mRNA-1	1159	1166	core promoter element around -30 of transcription start
Pos.gene39601.mRNA-1	1160	1166	core promoter element around -30 of transcription start
Pos.gene39601.mRNA-1	1161	1167	core promoter element around -30 of transcription start
Pos.gene39601.mRNA-1	1162	1168	core promoter element around -30 of transcription start
Pos.gene39601.mRNA-1	1163	1169	core promoter element around -30 of transcription start
Pos.gene39601.mRNA-1	1164	1170	core promoter element around -30 of transcription start
Pos.gene39601.mRNA-1	1165	1171	core promoter element around -30 of transcription start
Pos.gene39601.mRNA-1	1166	1172	core promoter element around -30 of transcription start
Pos.gene39601.mRNA-1	1167	1173	core promoter element around -30 of transcription start
Pos.gene39601.mRNA-1	1168	1174	core promoter element around -30 of transcription start
Pos.gene39601.mRNA-1	1169	1175	core promoter element around -30 of transcription start
Pos.gene39601.mRNA-1	1170	1176	core promoter element around -30 of transcription start
Pos.gene39601.mRNA-1	1171	1177	core promoter element around -30 of transcription start
Pos.gene39601.mRNA-1	1172	1178	core promoter element around -30 of transcription start
Pos.gene39601.mRNA-1	1173	1179	core promoter element around -30 of transcription start
Pos.gene39601.mRNA-1	1174	1180	core promoter element around -30 of transcription start
Pos.gene39601.mRNA-1	1175	1181	core promoter element around -30 of transcription start
Pos.gene39601.mRNA-1	1176	1182	core promoter element around -30 of transcription start
Pos.gene39601.mRNA-1	1177	1183	core promoter element around -30 of transcription start
Pos.gene39601.mRNA-1	1178	1184	core promoter element around -30 of transcription start
Pos.gene39601.mRNA-1	1179	1185	core promoter element around -30 of transcription start
Pos.gene39601.mRNA-1	1180	1186	core promoter element around -30 of transcription start
Pos.gene39601.mRNA-1	1181	1187	core promoter element around -30 of transcription start
Pos.gene39601.mRNA-1	1182	1188	core promoter element around -30 of transcription start
Pos.gene39601.mRNA-1	1183	1189	core promoter element around -30 of transcription start
Pos.gene39601.mRNA-1	1184	1190	core promoter element around -30 of transcription start
Pos.gene39601.mRNA-1	1185	1191	core promoter element around -30 of transcription start
Pos.gene39601.mRNA-1	1186	1192	core promoter element around -30 of transcription start
Pos.gene39601.mRNA-1	1187	1193	core promoter element around -30 of transcription start
Pos.gene39601.mRNA-1	1188	1194	core promoter element around -30 of transcription start
Pos.gene39601.mRNA-1	1189	1195	core promoter element around -30 of transcription start
Pos.gene39601.mRNA-1	1190	1196	core promoter element around -30 of transcription start
Pos.gene39601.mRNA-1	1191	1197	core promoter element around -30 of transcription start
Pos.gene39601.mRNA-1	1192	1198	core promoter element around -30 of transcription start
Pos.gene39601.mRNA-1	1193	1199	core promoter element around -30 of transcription start
Pos.gene39601.mRNA-1	1194	1200	core promoter element around -30 of transcription start
Pos.gene39601.mRNA-1	1195	1201	core promoter element around -30 of transcription start
Pos.gene39601.mRNA-1	1196	1202	core promoter element around -30 of transcription start
Pos.gene39601.mRNA-1	1197	1203	core promoter element around -30 of transcription start
Pos.gene39601.mRNA-1	1198	1204	core promoter element around -30 of transcription start
Pos.gene39601.mRNA-1	1199	1205	core promoter element around -30 of transcription start
Pos.gene39601.mRNA-1	1200	1206	core promoter element around -30 of transcription start
Pos.gene39601.mRNA-1	1201	1207	core promoter element around -30 of transcription start
Pos.gene39601.mRNA-1	1202	1208	core promoter element around -30 of transcription start
Pos.gene39601.mRNA-1	1203	1209	core promoter element around -30 of transcription start
Pos.gene39601.mRNA-1	1204	1210	core promoter element around -30 of transcription start
Pos.gene39601.mRNA-1	1205	1211	core promoter element around -30 of transcription start
Pos.gene39601.mRNA-1	1206	1212	core promoter element around -30 of transcription start
Pos.gene39601.mRNA-1	1207	1213	core promoter element around -30 of transcription start
Pos.gene39601.mRNA-1	1208	1214	core promoter element around -30 of transcription start
Pos.gene39601.mRNA-1	1209	1215	core promoter element around -30 of transcription start
Pos.gene39601.mRNA-1	1210	1216	core promoter element around -30 of transcription start
Pos.gene39601.mRNA-1	1211	1217	core promoter element around -30 of transcription start
Pos.gene39601.mRNA-1	1212	1218	core promoter element around -30 of transcription start
Pos.gene39601.mRNA-1	1213	1219	core promoter element around -30 of transcription start
Pos.gene39601.mRNA-1	1214	1220	core promoter element around -30 of transcription start
Pos.gene39601.mRNA-1	1215	1221	core promoter element around -30 of transcription start
Pos.gene39601.mRNA-1	1216	1222	core promoter element around -30 of transcription start
Pos.gene39601.mRNA-1	1217	1223	core promoter element around -30 of transcription start
Pos.gene39601.mRNA-1	1218	1224	core promoter element around -30 of transcription start
Pos.gene39601.mRNA-1	1219	1225	core promoter element around -30 of transcription start
Pos.gene39601.mRNA-1	1220	1226	core promoter element around -30 of transcription start
Pos.gene39601.mRNA-1	1221	1227	core promoter element around -30 of transcription start
Pos.gene39601.mRNA-1	1222	1228	core promoter element around -30 of transcription start
Pos.gene39601.mRNA-1	1223	1229	core promoter element around -30 of transcription start
Pos.gene39601.mRNA-1	1224	1230	core promoter element around -30 of transcription start
Pos.gene39601.mRNA-1	1225	1231	core promoter element around -30 of transcription start
Pos.gene39601.mRNA-1	1226	1232	core promoter element around -30 of transcription start
Pos.gene39601.mRNA-1	1227	1233	core promoter element around -30 of transcription start
Pos.gene39601.mRNA-1	1228	1234	core promoter element around -30 of transcription start
Pos.gene39601.mRNA-1	1229	1235	core promoter element around -30 of transcription start
Pos.gene39601.mRNA-1	1230	1236	core promoter element around -30 of transcription start
Pos.gene39601.mRNA-1	1231	1237	core promoter element around -30 of transcription start
Pos.gene39601.mRNA-1	1232	1238	core promoter element around -30 of transcription start
Pos.gene39601.mRNA-1	1233	1239	core promoter element around -30 of transcription start
Pos.gene39601.mRNA-1	1234	1240	core promoter element around -30 of transcription start
Pos.gene39601.mRNA-1	1235	1241	core promoter element around -30 of transcription start
Pos.gene39601.mRNA-1	1236	1242	core promoter element around -30 of transcription start
Pos.gene39601.mRNA-1	1237	1243	core promoter element around -30 of transcription start
Pos.gene39601.mRNA-1	1238	1244	core promoter element around -30 of transcription start
Pos.gene39601.mRNA-1	1239	1245	core promoter element around -30 of transcription start
Pos.gene39601.mRNA-1	1240	1246	core promoter element around -30 of transcription start
Pos.gene39601.mRNA-1	1241	1247	core promoter element around -30 of transcription start
Pos.gene39601.mRNA-1	1242	1248	core promoter element around -30 of transcription start
Pos.gene39601.mRNA-1	1243	1249	core promoter element around -30 of transcription start
Pos.gene39601.mRNA-1	1244	1250	core promoter element around -30 of transcription start
Pos.gene39601.mRNA-1	1245	1251	core promoter element around -30 of transcription start
Pos.gene39601.mRNA-1	1246	1252	core promoter element around -30 of transcription start
Pos.gene39601.mRNA-1	1247	1253	core promoter element around -30 of transcription start
Pos.gene39601.mRNA-1	1248	1254	core promoter element around -30 of transcription start
Pos.gene39601.mRNA-1	1249	1255	core promoter element around -30 of transcription start
Pos.gene39601.mRNA-1	1250	1256	core promoter element around -30 of transcription start
Pos.gene39601.mRNA-1	1251	1257	core promoter element around -30 of transcription start
Pos.gene39601.mRNA-1	1252	1258	core promoter element around -30 of transcription start
Pos.gene39601.mRNA-1	1253	1259	core promoter element around -30 of transcription start
Pos.gene39601.mRNA-1	1254	1260	core promoter element around -30 of transcription start
Pos.gene39601.mRNA-1	1255	1261	core promoter element around -30 of transcription start
Pos.gene39601.mRNA-1	1256	1262	core promoter element around -30 of transcription start
Pos.gene39601.mRNA-1	1257	1263	core promoter element around -30 of transcription start
Pos.gene39601.mRNA-1	1258	1264	core promoter element around -30 of transcription start
Pos.gene39601.mRNA-1	1259	1265	core promoter element around -30 of transcription start
Pos.gene39601.mRNA-1	1260	1266	core promoter element around -30 of transcription start
Pos.gene39601.mRNA-1	1261	1267	core promoter element around -30 of transcription start
Pos.gene39601.mRNA-1	1262	1268	core promoter element around -30 of transcription start
Pos.gene39601.mRNA-1	1263	1269	core promoter element around -30 of transcription start
Pos.gene39601.mRNA-1	1264	1270	core promoter element around -30 of transcription start
Pos.gene39601.mRNA-1	1265	1271	core promoter element around -30 of transcription start
Pos.gene39601.mRNA-1	1266	1270	core promoter element around -30 of transcription start
Pos.gene39601.mRNA-1	1453	1459	core promoter element around -30 of transcription start
Pos.gene39601.mRNA-1	1455	1459	core promoter element around -30 of transcription start
Pos.gene39601.mRNA-1	1505	1511	core promoter element around -30 of transcription start
Pos.gene39601.mRNA-1	1506	1510	core promoter element around -30 of transcription start
Pos.gene39601.mRNA-1	1533	1542	core promoter element around -30 of transcription start
Pos.gene39601.mRNA-1	1535	1539	core promoter element around -30 of transcription start
Pos.gene39601.mRNA-1	1566	1572	core promoter element around -30 of transcription start
Pos.gene39601.mRNA-1	1567	1573	core promoter element around -30 of transcription start
Pos.gene39601.mRNA-1	1568	1572	core promoter element around -30 of transcription start
Pos.gene39601.mRNA-1	1593	1598	core promoter element around -30 of transcription start
Pos.gene39601.mRNA-1	1594	1598	core promoter element around -30 of transcription start
Pos.gene39601.mRNA-1	1617	1625	core promoter element around -30 of transcription start
Pos.gene39601.mRNA-1	1626	1632	core promoter element around -30 of transcription start
Pos.gene39601.mRNA-1	1627	1633	core promoter element around -30 of transcription start
Pos.gene39601.mRNA-1	1628	1634	core promoter element around -30 of transcription start
Pos.gene39601.mRNA-1	1629	1635	core promoter element around -30 of transcription start
Pos.gene39601.mRNA-1	1630	1636	core promoter element around -30 of transcription start
Pos.gene39601.mRNA-1	1631	1635	core promoter element around -30 of transcription start
Pos.gene39601.mRNA-1	1635	1641	core promoter element around -30 of transcription start
Pos.gene39601.mRNA-1	1636	1640	core promoter element around -30 of transcription start
Pos.gene39601.mRNA-1	1672	1680	core promoter element around -30 of transcription start
Pos.gene39601.mRNA-1	1683	1689	core promoter element around -30 of transcription start
Pos.gene39601.mRNA-1	1684	1688	core promoter element around -30 of transcription start
Pos.gene39601.mRNA-1	1691	1699	core promoter element around -30 of transcription start
Pos.gene39601.mRNA-1	1735	1743	core promoter element around -30 of transcription start
Pos.gene39601.mRNA-1	1736	1743	core promoter element around -30 of transcription start
Pos.gene39601.mRNA-1	1737	1743	core promoter element around -30 of transcription start
Pos.gene39601.mRNA-1	1738	1743	core promoter element around -30 of transcription start
Pos.gene39601.mRNA-1	1739	1743	core promoter element around -30 of transcription start
Pos.gene39601.mRNA-1	1848	1854	core promoter element around -30 of transcription start
Pos.gene39601.mRNA-1	1849	1853	core promoter element around -30 of transcription start
Pos.gene39601.mRNA-1	1893	1899	core promoter element around -30 of transcription start
Pos.gene39601.mRNA-1	1894	1898	core promoter element around -30 of transcription start
Pos.gene39601.mRNA-1	2134	2143	core promoter element around -30 of transcription start
Pos.gene39601.mRNA-1	2135	2142	core promoter element around -30 of transcription start
Pos.gene39601.mRNA-1	2136	2142	core promoter element around -30 of transcription start
Pos.gene39601.mRNA-1	2137	2144	core promoter element around -30 of transcription start
Pos.gene39601.mRNA-1	2138	2144	core promoter element around -30 of transcription start
Pos.gene39601.mRNA-1	2140	2144	core promoter element around -30 of transcription start
Pos.gene39601.mRNA-1	2223	2234	core promoter element around -30 of transcription start
Pos.gene39601.mRNA-1	2225	2233	core promoter element around -30 of transcription start
Pos.gene39601.mRNA-1	2226	2233	core promoter element around -30 of transcription start
Pos.gene39601.mRNA-1	2227	2233	core promoter element around -30 of transcription start
Pos.gene39601.mRNA-1	2228	2233	core promoter element around -30 of transcription start
Pos.gene39601.mRNA-1	2229	2233	core promoter element around -30 of transcription start
Pos.gene39601.mRNA-1	2245	2252	core promoter element around -30 of transcription start
Pos.gene39601.mRNA-1	2246	2252	core promoter element around -30 of transcription start
Pos.gene39601.mRNA-1	2247	2252	core promoter element around -30 of transcription start
Pos.gene39601.mRNA-1	2248	2252	core promoter element around -30 of transcription start
Pos.gene39601.mRNA-1	2403	2409	core promoter element around -30 of transcription start
Pos.gene39601.mRNA-1	2404	2408	core promoter element around -30 of transcription start
Pos.gene39601.mRNA-1	703	709	cis-acting regulatory element involved in light responsiveness
Pos.gene39601.mRNA-1	720	726	cis-acting regulatory element involved in light responsiveness
Pos.gene39601.mRNA-1	965	971	cis-acting regulatory element involved in light responsiveness
Pos.gene39601.mRNA-1	1040	1046
Pos.gene39601.mRNA-1	1492	1498
Pos.gene39601.mRNA-1	2185	2191
Pos.gene39601.mRNA-1	1783	1789
Pos.gene39601.mRNA-1	1801	1807
Pos.gene39601.mRNA-1	327	333
Pos.gene39601.mRNA-1	462	468
Pos.gene39601.mRNA-1	1071	1079
Pos.gene39601.mRNA-1	1073	1079
Pos.gene39601.mRNA-1	1160	1166
Pos.gene39601.mRNA-1	1162	1168
Pos.gene39601.mRNA-1	1164	1170
Pos.gene39601.mRNA-1	1166	1172
Pos.gene39601.mRNA-1	1168	1174
Pos.gene39601.mRNA-1	1170	1176
Pos.gene39601.mRNA-1	1172	1178
Pos.gene39601.mRNA-1	1174	1180
Pos.gene39601.mRNA-1	1176	1182
Pos.gene39601.mRNA-1	1178	1184
Pos.gene39601.mRNA-1	1180	1186
Pos.gene39601.mRNA-1	1182	1188
Pos.gene39601.mRNA-1	1184	1190
Pos.gene39601.mRNA-1	1186	1192
Pos.gene39601.mRNA-1	1188	1194
Pos.gene39601.mRNA-1	1190	1196
Pos.gene39601.mRNA-1	1192	1198
Pos.gene39601.mRNA-1	1194	1200
Pos.gene39601.mRNA-1	1196	1202
Pos.gene39601.mRNA-1	1198	1204
Pos.gene39601.mRNA-1	1200	1206
Pos.gene39601.mRNA-1	1202	1208
Pos.gene39601.mRNA-1	1204	1210
Pos.gene39601.mRNA-1	1206	1212
Pos.gene39601.mRNA-1	1208	1214
Pos.gene39601.mRNA-1	1210	1216
Pos.gene39601.mRNA-1	1212	1218
Pos.gene39601.mRNA-1	1214	1220
Pos.gene39601.mRNA-1	1216	1222
Pos.gene39601.mRNA-1	1218	1224
Pos.gene39601.mRNA-1	1220	1226
Pos.gene39601.mRNA-1	1222	1228
Pos.gene39601.mRNA-1	1224	1230
Pos.gene39601.mRNA-1	1226	1232
Pos.gene39601.mRNA-1	1228	1234
Pos.gene39601.mRNA-1	1230	1236
Pos.gene39601.mRNA-1	1232	1238
Pos.gene39601.mRNA-1	1234	1240
Pos.gene39601.mRNA-1	1236	1242
Pos.gene39601.mRNA-1	1238	1244
Pos.gene39601.mRNA-1	1240	1246
Pos.gene39601.mRNA-1	1242	1248
Pos.gene39601.mRNA-1	1244	1250
Pos.gene39601.mRNA-1	1246	1252
Pos.gene39601.mRNA-1	1248	1254
Pos.gene39601.mRNA-1	1250	1256
Pos.gene39601.mRNA-1	1252	1258
Pos.gene39601.mRNA-1	1254	1260
Pos.gene39601.mRNA-1	1256	1262
Pos.gene39601.mRNA-1	1258	1264
Pos.gene39601.mRNA-1	1260	1266
Pos.gene39601.mRNA-1	1262	1268
Pos.gene39601.mRNA-1	1264	1270
Pos.gene39601.mRNA-1	1566	1572
Pos.gene39601.mRNA-1	1627	1633
Pos.gene39601.mRNA-1	1629	1635
Pos.gene39601.mRNA-1	2136	2144
Pos.gene39601.mRNA-1	2138	2144
Pos.gene39601.mRNA-1	1783	1789	MYBHv1 binding site
Pos.gene39601.mRNA-1	1801	1807	MYBHv1 binding site
Pos.gene39601.mRNA-1	673	679	part of a light responsive element
Pos.gene39601.mRNA-1	143	148	common cis-acting element in promoter and enhancer regions
Pos.gene39601.mRNA-1	146	151	common cis-acting element in promoter and enhancer regions
Pos.gene39601.mRNA-1	254	259	common cis-acting element in promoter and enhancer regions
Pos.gene39601.mRNA-1	499	503
Pos.gene39601.mRNA-1	519	523
Pos.gene39601.mRNA-1	531	536	common cis-acting element in promoter and enhancer regions
Pos.gene39601.mRNA-1	645	650	common cis-acting element in promoter and enhancer regions
Pos.gene39601.mRNA-1	768	773	common cis-acting element in promoter and enhancer regions
Pos.gene39601.mRNA-1	939	943
Pos.gene39601.mRNA-1	1023	1028	common cis-acting element in promoter and enhancer regions
Pos.gene39601.mRNA-1	1390	1395	common cis-acting element in promoter and enhancer regions
Pos.gene39601.mRNA-1	1391	1395
Pos.gene39601.mRNA-1	1413	1418	common cis-acting element in promoter and enhancer regions
Pos.gene39601.mRNA-1	1430	1435	common cis-acting element in promoter and enhancer regions
Pos.gene39601.mRNA-1	1502	1507	common cis-acting element in promoter and enhancer regions
Pos.gene39601.mRNA-1	1542	1547	common cis-acting element in promoter and enhancer regions
Pos.gene39601.mRNA-1	1545	1549
Pos.gene39601.mRNA-1	1708	1712
Pos.gene39601.mRNA-1	1842	1846
Pos.gene39601.mRNA-1	1981	1986	common cis-acting element in promoter and enhancer regions
Pos.gene39601.mRNA-1	2053	2058	common cis-acting element in promoter and enhancer regions
Pos.gene39601.mRNA-1	2086	2091	common cis-acting element in promoter and enhancer regions
Pos.gene39601.mRNA-1	2195	2200	common cis-acting element in promoter and enhancer regions
Pos.gene39601.mRNA-1	2212	2217	common cis-acting element in promoter and enhancer regions
Pos.gene39601.mRNA-1	2260	2264
Pos.gene39601.mRNA-1	2273	2277
Pos.gene39601.mRNA-1	2366	2371	common cis-acting element in promoter and enhancer regions
Pos.gene39601.mRNA-1	2389	2396	common cis-acting element in promoter and enhancer regions
Pos.gene39601.mRNA-1	2400	2405	common cis-acting element in promoter and enhancer regions
Pos.gene39601.mRNA-1	2414	2419	common cis-acting element in promoter and enhancer regions
Pos.gene39601.mRNA-1	2421	2426	common cis-acting element in promoter and enhancer regions
Pos.gene39601.mRNA-1	1980	1986
Pos.gene39601.mRNA-1	2365	2371
Pos.gene39601.mRNA-1	1912	1918
Pos.gene39601.mRNA-1	214	220	auxin-responsive element
Pos.gene39601.mRNA-1	1865	1871	auxin-responsive element
Pos.gene39601.mRNA-1	1034	1043	cis-acting element involved in defense and stress responsiveness
Pos.gene44710.mRNA-1	952	959
Pos.gene44710.mRNA-1	1232	1239
Pos.gene44710.mRNA-1	1244	1251
Pos.gene44710.mRNA-1	1470	1477
Pos.gene44710.mRNA-1	1656	1662
Pos.gene44710.mRNA-1	1737	1743
Pos.gene44710.mRNA-1	2304	2310
Pos.gene44710.mRNA-1	1110	1118	cis-acting regulatory element involved in zein metabolism regulation
Pos.gene44710.mRNA-1	1283	1292	cis-acting regulatory element involved in zein metabolism regulation
Pos.gene44710.mRNA-1	2306	2315	cis-acting regulatory element involved in zein metabolism regulation
Pos.gene44710.mRNA-1	2322	2331	cis-acting regulatory element involved in zein metabolism regulation
Pos.gene44710.mRNA-1	2338	2347	cis-acting regulatory element involved in zein metabolism regulation
Pos.gene44710.mRNA-1	111	116	common cis-acting element in promoter and enhancer regions
Pos.gene44710.mRNA-1	120	124
Pos.gene44710.mRNA-1	338	343	common cis-acting element in promoter and enhancer regions
Pos.gene44710.mRNA-1	454	462	common cis-acting element in promoter and enhancer regions
Pos.gene44710.mRNA-1	455	460	common cis-acting element in promoter and enhancer regions
Pos.gene44710.mRNA-1	456	460
Pos.gene44710.mRNA-1	624	629	common cis-acting element in promoter and enhancer regions
Pos.gene44710.mRNA-1	625	629
Pos.gene44710.mRNA-1	636	640
Pos.gene44710.mRNA-1	707	711
Pos.gene44710.mRNA-1	709	714	common cis-acting element in promoter and enhancer regions
Pos.gene44710.mRNA-1	760	764
Pos.gene44710.mRNA-1	780	785	common cis-acting element in promoter and enhancer regions
Pos.gene44710.mRNA-1	901	905
Pos.gene44710.mRNA-1	919	923
Pos.gene44710.mRNA-1	942	946
Pos.gene44710.mRNA-1	997	1002	common cis-acting element in promoter and enhancer regions
Pos.gene44710.mRNA-1	998	1002
Pos.gene44710.mRNA-1	1002	1007	common cis-acting element in promoter and enhancer regions
Pos.gene44710.mRNA-1	1038	1042
Pos.gene44710.mRNA-1	1080	1084
Pos.gene44710.mRNA-1	1119	1123
Pos.gene44710.mRNA-1	1222	1226
Pos.gene44710.mRNA-1	1258	1263	common cis-acting element in promoter and enhancer regions
Pos.gene44710.mRNA-1	1261	1265
Pos.gene44710.mRNA-1	1461	1466	common cis-acting element in promoter and enhancer regions
Pos.gene44710.mRNA-1	1462	1466
Pos.gene44710.mRNA-1	1467	1471
Pos.gene44710.mRNA-1	1512	1516
Pos.gene44710.mRNA-1	1586	1590
Pos.gene44710.mRNA-1	1593	1598	common cis-acting element in promoter and enhancer regions
Pos.gene44710.mRNA-1	1594	1598
Pos.gene44710.mRNA-1	1596	1601	common cis-acting element in promoter and enhancer regions
Pos.gene44710.mRNA-1	1621	1629	common cis-acting element in promoter and enhancer regions
Pos.gene44710.mRNA-1	1622	1627	common cis-acting element in promoter and enhancer regions
Pos.gene44710.mRNA-1	1623	1627
Pos.gene44710.mRNA-1	1625	1630	common cis-acting element in promoter and enhancer regions
Pos.gene44710.mRNA-1	1632	1636
Pos.gene44710.mRNA-1	1649	1653
Pos.gene44710.mRNA-1	1656	1660
Pos.gene44710.mRNA-1	1658	1662
Pos.gene44710.mRNA-1	1672	1677	common cis-acting element in promoter and enhancer regions
Pos.gene44710.mRNA-1	1673	1677
Pos.gene44710.mRNA-1	1688	1692
Pos.gene44710.mRNA-1	1690	1695	common cis-acting element in promoter and enhancer regions
Pos.gene44710.mRNA-1	1698	1702
Pos.gene44710.mRNA-1	1719	1723
Pos.gene44710.mRNA-1	1737	1742	common cis-acting element in promoter and enhancer regions
Pos.gene44710.mRNA-1	1787	1791
Pos.gene44710.mRNA-1	1850	1854
Pos.gene44710.mRNA-1	2170	2175	common cis-acting element in promoter and enhancer regions
Pos.gene44710.mRNA-1	2179	2184	common cis-acting element in promoter and enhancer regions
Pos.gene44710.mRNA-1	2205	2210	common cis-acting element in promoter and enhancer regions
Pos.gene44710.mRNA-1	2407	2411
Pos.gene44710.mRNA-1	2414	2418
Pos.gene44710.mRNA-1	2444	2448
Pos.gene44710.mRNA-1	2063	2068
Pos.gene44710.mRNA-1	123	129	part of a light responsive element
Pos.gene44710.mRNA-1	608	614	part of a light responsive element
Pos.gene44710.mRNA-1	2402	2408	part of a light responsive element
Pos.gene44710.mRNA-1	64	70
Pos.gene44710.mRNA-1	148	154
Pos.gene44710.mRNA-1	188	194
Pos.gene44710.mRNA-1	244	252
Pos.gene44710.mRNA-1	246	252
Pos.gene44710.mRNA-1	732	738
Pos.gene44710.mRNA-1	755	761
Pos.gene44710.mRNA-1	1462	1470.5	element involved in differentiation of the palisade mesophyll cells
Pos.gene44710.mRNA-1	1833	1839
Pos.gene44710.mRNA-1	600	609
Pos.gene44710.mRNA-1	434	444	part of a light responsive element
Pos.gene44710.mRNA-1	802	808	cis-acting regulatory element involved in light responsiveness
Pos.gene44710.mRNA-1	64	70	core promoter element around -30 of transcription start
Pos.gene44710.mRNA-1	65	71	core promoter element around -30 of transcription start
Pos.gene44710.mRNA-1	66	70	core promoter element around -30 of transcription start
Pos.gene44710.mRNA-1	148	154	core promoter element around -30 of transcription start
Pos.gene44710.mRNA-1	150	154	core promoter element around -30 of transcription start
Pos.gene44710.mRNA-1	188	194	core promoter element around -30 of transcription start
Pos.gene44710.mRNA-1	189	195	core promoter element around -30 of transcription start
Pos.gene44710.mRNA-1	190	194	core promoter element around -30 of transcription start
Pos.gene44710.mRNA-1	243	252	core promoter element around -30 of transcription start
Pos.gene44710.mRNA-1	244	250	core promoter element around -30 of transcription start
Pos.gene44710.mRNA-1	245	252	core promoter element around -30 of transcription start
Pos.gene44710.mRNA-1	246	252	core promoter element around -30 of transcription start
Pos.gene44710.mRNA-1	247	253	core promoter element around -30 of transcription start
Pos.gene44710.mRNA-1	248	252	core promoter element around -30 of transcription start
Pos.gene44710.mRNA-1	262	266	core promoter element around -30 of transcription start
Pos.gene44710.mRNA-1	315	319	core promoter element around -30 of transcription start
Pos.gene44710.mRNA-1	325	332	core promoter element around -30 of transcription start
Pos.gene44710.mRNA-1	326	332	core promoter element around -30 of transcription start
Pos.gene44710.mRNA-1	327	332	core promoter element around -30 of transcription start
Pos.gene44710.mRNA-1	328	332	core promoter element around -30 of transcription start
Pos.gene44710.mRNA-1	654	660	core promoter element around -30 of transcription start
Pos.gene44710.mRNA-1	655	660	core promoter element around -30 of transcription start
Pos.gene44710.mRNA-1	656	660	core promoter element around -30 of transcription start
Pos.gene44710.mRNA-1	694	698	core promoter element around -30 of transcription start
Pos.gene44710.mRNA-1	720	727	core promoter element around -30 of transcription start
Pos.gene44710.mRNA-1	721	727	core promoter element around -30 of transcription start
Pos.gene44710.mRNA-1	722	727	core promoter element around -30 of transcription start
Pos.gene44710.mRNA-1	723	727	core promoter element around -30 of transcription start
Pos.gene44710.mRNA-1	732	738	core promoter element around -30 of transcription start
Pos.gene44710.mRNA-1	733	739	core promoter element around -30 of transcription start
Pos.gene44710.mRNA-1	734	738	core promoter element around -30 of transcription start
Pos.gene44710.mRNA-1	754	760	core promoter element around -30 of transcription start
Pos.gene44710.mRNA-1	755	761	core promoter element around -30 of transcription start
Pos.gene44710.mRNA-1	756	762	core promoter element around -30 of transcription start
Pos.gene44710.mRNA-1	757	761	core promoter element around -30 of transcription start
Pos.gene44710.mRNA-1	903	909	core promoter element around -30 of transcription start
Pos.gene44710.mRNA-1	904	908	core promoter element around -30 of transcription start
Pos.gene44710.mRNA-1	934	940	core promoter element around -30 of transcription start
Pos.gene44710.mRNA-1	935	940	core promoter element around -30 of transcription start
Pos.gene44710.mRNA-1	936	940	core promoter element around -30 of transcription start
Pos.gene44710.mRNA-1	969	974	core promoter element around -30 of transcription start
Pos.gene44710.mRNA-1	970	974	core promoter element around -30 of transcription start
Pos.gene44710.mRNA-1	1193	1197	core promoter element around -30 of transcription start
Pos.gene44710.mRNA-1	1491	1497	core promoter element around -30 of transcription start
Pos.gene44710.mRNA-1	1492	1496	core promoter element around -30 of transcription start
Pos.gene44710.mRNA-1	1582	1586	core promoter element around -30 of transcription start
Pos.gene44710.mRNA-1	1645	1649	core promoter element around -30 of transcription start
Pos.gene44710.mRNA-1	1841	1845	core promoter element around -30 of transcription start
Pos.gene44710.mRNA-1	1864	1870	core promoter element around -30 of transcription start
Pos.gene44710.mRNA-1	1865	1869	core promoter element around -30 of transcription start
Pos.gene44710.mRNA-1	1883	1887	core promoter element around -30 of transcription start
Pos.gene44710.mRNA-1	1914	1920	core promoter element around -30 of transcription start
Pos.gene44710.mRNA-1	1915	1919	core promoter element around -30 of transcription start
[truncated: 3,101 more rows]

## Sheet: Sheet3
Pos.gene10758.mRNA-1	1660	1666	Low-temperature
Pos.gene18168.mRNA-1	1836	1842	Low-temperature		Abscisic acid	59
Pos.gene38444.mRNA-1	299	305	Low-temperature		Auxin	18
Pos.gene38444.mRNA-1	1803	1809	Low-temperature		Circadian control	7
Pos.gene38444.mRNA-1	2079	2085	Low-temperature		Defense and stress	13
Pos.gene38444.mRNA-1	2233	2239	Low-temperature		Drought	13
Pos.gene39601.mRNA-1	872	878	Low-temperature		Gibberellin	23
Pos.gene39601.mRNA-1	1965	1971	Low-temperature		Light	287
Pos.gene4502.mRNA-1	536	542	Low-temperature		Low-temperature	20
Pos.gene45943.mRNA-1	321	327	Low-temperature		MeJA	84
Pos.gene50418.mRNA-1	1156	1162	Low-temperature		Salicylic acid	15
Pos.gene58709.mRNA-1	1550	1556	Low-temperature
Pos.gene58709.mRNA-1	1984	1990	Low-temperature
Pos.gene62206.mRNA-1	1533	1539	Low-temperature
Pos.gene64207.mRNA-1	488	494	Low-temperature
Pos.gene66267.mRNA-1	2332	2338	Low-temperature
Pos.gene66267.mRNA-1	2507	2513	Low-temperature
Pos.gene68372.mRNA-1	1312	1318	Low-temperature
Pos.gene71179.mRNA-1	2150	2156	Low-temperature
Pos.gene71503.mRNA-1	545	551	Low-temperature
Pos.gene1017.mRNA-1	453	458	Abscisic acid
Pos.gene10758.mRNA-1	702	707	Abscisic acid
Pos.gene10758.mRNA-1	708	713	Abscisic acid
Pos.gene10758.mRNA-1	1847	1852	Abscisic acid
Pos.gene10758.mRNA-1	1906	1911	Abscisic acid
Pos.gene10758.mRNA-1	2242	2251	Abscisic acid
Pos.gene10758.mRNA-1	2244	2249	Abscisic acid
Pos.gene1096.mRNA-1	70	75	Abscisic acid
Pos.gene1096.mRNA-1	2274	2280	Abscisic acid
Pos.gene1096.mRNA-1	2275	2280	Abscisic acid
Pos.gene1096.mRNA-1	2302	2311	Abscisic acid
Pos.gene1096.mRNA-1	2304	2310	Abscisic acid
Pos.gene1096.mRNA-1	2305	2310	Abscisic acid
Pos.gene18168.mRNA-1	689	694	Abscisic acid
Pos.gene34107.mRNA-1	541	546	Abscisic acid
Pos.gene34107.mRNA-1	672	677	Abscisic acid
Pos.gene34107.mRNA-1	2033	2041	Abscisic acid
Pos.gene34107.mRNA-1	2034	2039	Abscisic acid
Pos.gene34107.mRNA-1	2432	2441	Abscisic acid
Pos.gene38444.mRNA-1	1003	1008	Abscisic acid
Pos.gene38444.mRNA-1	1549	1554	Abscisic acid
Pos.gene39601.mRNA-1	703	709	Abscisic acid
Pos.gene39601.mRNA-1	704	709	Abscisic acid
Pos.gene39601.mRNA-1	721	726	Abscisic acid
Pos.gene39601.mRNA-1	966	971	Abscisic acid
Pos.gene39601.mRNA-1	1913	1918	Abscisic acid
Pos.gene44710.mRNA-1	803	808	Abscisic acid
Pos.gene44710.mRNA-1	2468	2473	Abscisic acid
Pos.gene4502.mRNA-1	485	490	Abscisic acid
Pos.gene4502.mRNA-1	648	653	Abscisic acid
Pos.gene45943.mRNA-1	24	29	Abscisic acid
Pos.gene45943.mRNA-1	150	155	Abscisic acid
Pos.gene45943.mRNA-1	1587	1592	Abscisic acid
Pos.gene50418.mRNA-1	1431	1436	Abscisic acid
Pos.gene50418.mRNA-1	1615	1620	Abscisic acid
Pos.gene50418.mRNA-1	2238	2244	Abscisic acid
Pos.gene50418.mRNA-1	2239	2244	Abscisic acid
Pos.gene58709.mRNA-1	459	464	Abscisic acid
Pos.gene58709.mRNA-1	509	516	Abscisic acid
Pos.gene62206.mRNA-1	613	620	Abscisic acid
Pos.gene62206.mRNA-1	1124	1131	Abscisic acid
Pos.gene62206.mRNA-1	1397	1403	Abscisic acid
Pos.gene62206.mRNA-1	1398	1403	Abscisic acid
Pos.gene62206.mRNA-1	1412	1418	Abscisic acid
Pos.gene62206.mRNA-1	1413	1418	Abscisic acid
Pos.gene62206.mRNA-1	1738	1747	Abscisic acid
Pos.gene62206.mRNA-1	1740	1746	Abscisic acid
Pos.gene62206.mRNA-1	1741	1746	Abscisic acid
Pos.gene62206.mRNA-1	1846	1851	Abscisic acid
Pos.gene62206.mRNA-1	1856	1862	Abscisic acid
Pos.gene62206.mRNA-1	1857	1862	Abscisic acid
Pos.gene66267.mRNA-1	641	650	Abscisic acid
Pos.gene66267.mRNA-1	1223	1228	Abscisic acid
Pos.gene68372.mRNA-1	898	903	Abscisic acid
Pos.gene71179.mRNA-1	1704	1709	Abscisic acid
Pos.gene71503.mRNA-1	1341	1346	Abscisic acid
Pos.gene71503.mRNA-1	1753	1760	Abscisic acid
Pos.gene71503.mRNA-1	2155	2162	Abscisic acid
Pos.gene78717.mRNA-1	605	610	Abscisic acid
Pos.gene1017.mRNA-1	892	898	Auxin
Pos.gene10758.mRNA-1	1610	1616	Auxin
Pos.gene10758.mRNA-1	1769	1775	Auxin
Pos.gene10758.mRNA-1	2002	2009	Auxin
Pos.gene34107.mRNA-1	1432	1438	Auxin
Pos.gene34107.mRNA-1	1579	1585	Auxin
Pos.gene38444.mRNA-1	2351	2357	Auxin
Pos.gene38444.mRNA-1	2484	2490	Auxin
Pos.gene39601.mRNA-1	214	220	Auxin
Pos.gene39601.mRNA-1	1865	1871	Auxin
Pos.gene4502.mRNA-1	2260	2266	Auxin
Pos.gene50418.mRNA-1	1308	1314	Auxin
Pos.gene58709.mRNA-1	1398	1404	Auxin
Pos.gene58709.mRNA-1	1611	1617	Auxin
Pos.gene71179.mRNA-1	2420	2426	Auxin
Pos.gene71503.mRNA-1	445	451	Auxin
Pos.gene71503.mRNA-1	1747	1753	Auxin
Pos.gene71503.mRNA-1	1335	1342	Auxin
Pos.gene10758.mRNA-1	1617	1626	Circadian control
Pos.gene44710.mRNA-1	432	441	Circadian control
Pos.gene50418.mRNA-1	373	382	Circadian control
Pos.gene50418.mRNA-1	2440	2449	Circadian control
Pos.gene64207.mRNA-1	1215	1225	Circadian control
Pos.gene68372.mRNA-1	1072	1081	Circadian control
Pos.gene68372.mRNA-1	1112	1121	Circadian control
Pos.gene38444.mRNA-1	46	55	Defense and stress
Pos.gene39601.mRNA-1	1034	1043	Defense and stress
Pos.gene4502.mRNA-1	957	966	Defense and stress
Pos.gene45943.mRNA-1	1066	1075	Defense and stress
Pos.gene45943.mRNA-1	1796	1805	Defense and stress
Pos.gene45943.mRNA-1	2409	2418	Defense and stress
Pos.gene50418.mRNA-1	347	356	Defense and stress
Pos.gene62206.mRNA-1	140	149	Defense and stress
Pos.gene64207.mRNA-1	1804	1813	Defense and stress
Pos.gene66267.mRNA-1	1259	1268	Defense and stress
Pos.gene71503.mRNA-1	1841	1851	Defense and stress
Pos.gene78717.mRNA-1	984	993	Defense and stress
Pos.gene78717.mRNA-1	2371	2380	Defense and stress
Pos.gene10758.mRNA-1	745	751	Drought
Pos.gene1096.mRNA-1	1047	1053	Drought
Pos.gene1096.mRNA-1	1270	1276	Drought
Pos.gene4502.mRNA-1	1763	1769	Drought
Pos.gene64207.mRNA-1	1272	1278	Drought
Pos.gene68372.mRNA-1	1029	1035	Drought
Pos.gene68372.mRNA-1	2048	2054	Drought
Pos.gene68372.mRNA-1	2224	2230	Drought
Pos.gene68372.mRNA-1	2311	2317	Drought
Pos.gene68372.mRNA-1	2380	2386	Drought
Pos.gene71179.mRNA-1	1956	1962	Drought
Pos.gene71179.mRNA-1	2454	2460	Drought
Pos.gene78717.mRNA-1	567	573	Drought
Pos.gene1017.mRNA-1	929	936	Gibberellin
Pos.gene1017.mRNA-1	154	161	Gibberellin
Pos.gene1017.mRNA-1	1338	1345	Gibberellin
Pos.gene10758.mRNA-1	2259	2266	Gibberellin
Pos.gene34107.mRNA-1	2506	2513	Gibberellin
Pos.gene38444.mRNA-1	1906	1913	Gibberellin
Pos.gene38444.mRNA-1	599	606	Gibberellin
Pos.gene39601.mRNA-1	1987	1994	Gibberellin
Pos.gene39601.mRNA-1	371	378	Gibberellin
Pos.gene4502.mRNA-1	2312	2319	Gibberellin
Pos.gene45943.mRNA-1	2460	2467	Gibberellin
Pos.gene50418.mRNA-1	1917	1924	Gibberellin
Pos.gene50418.mRNA-1	2388	2395	Gibberellin
Pos.gene58709.mRNA-1	875	882	Gibberellin
Pos.gene58709.mRNA-1	1013	1020	Gibberellin
Pos.gene58709.mRNA-1	2027	2034	Gibberellin
Pos.gene64207.mRNA-1	196	203	Gibberellin
Pos.gene66267.mRNA-1	851	858	Gibberellin
Pos.gene66267.mRNA-1	1525	1532	Gibberellin
Pos.gene66267.mRNA-1	2419	2426	Gibberellin
Pos.gene68372.mRNA-1	473	480	Gibberellin
Pos.gene71503.mRNA-1	1398	1405	Gibberellin
Pos.gene71503.mRNA-1	1793	1800	Gibberellin
Pos.gene1017.mRNA-1	898	904	Light
Pos.gene1017.mRNA-1	452	458	Light
Pos.gene1017.mRNA-1	309	315	Light
Pos.gene1017.mRNA-1	1072	1082	Light
Pos.gene1017.mRNA-1	1333	1339	Light
Pos.gene1017.mRNA-1	1237	1243	Light
Pos.gene1017.mRNA-1	1849	1858	Light
Pos.gene1017.mRNA-1	2102	2111	Light
Pos.gene1017.mRNA-1	1954	1962	Light
Pos.gene1017.mRNA-1	1413	1420	Light
Pos.gene10758.mRNA-1	702	708	Light
Pos.gene10758.mRNA-1	1846	1852	Light
Pos.gene10758.mRNA-1	2244	2250	Light
Pos.gene10758.mRNA-1	708	714	Light
Pos.gene10758.mRNA-1	1906	1912	Light
Pos.gene10758.mRNA-1	2444	2450	Light
Pos.gene10758.mRNA-1	1679	1685	Light
Pos.gene10758.mRNA-1	393	400	Light
Pos.gene10758.mRNA-1	901	908	Light
Pos.gene10758.mRNA-1	1261	1267	Light
Pos.gene10758.mRNA-1	2021	2028	Light
Pos.gene10758.mRNA-1	2022	2028	Light
Pos.gene10758.mRNA-1	2381	2387	Light
Pos.gene10758.mRNA-1	1354	1361	Light
Pos.gene10758.mRNA-1	1965	1972	Light
Pos.gene10758.mRNA-1	2254	2262	Light
Pos.gene10758.mRNA-1	2272	2280	Light
Pos.gene10758.mRNA-1	778	787	Light
Pos.gene10758.mRNA-1	2504	2511	Light
Pos.gene10758.mRNA-1	224	237	Light
Pos.gene1096.mRNA-1	70	76	Light
Pos.gene1096.mRNA-1	2273	2281	Light
Pos.gene1096.mRNA-1	2274	2280	Light
Pos.gene1096.mRNA-1	2304	2310	Light
Pos.gene1096.mRNA-1	2274	2280	Light
Pos.gene1096.mRNA-1	2304	2310	Light
Pos.gene1096.mRNA-1	563	569	Light
Pos.gene1096.mRNA-1	831	838	Light
Pos.gene1096.mRNA-1	832	838	Light
Pos.gene1096.mRNA-1	1948	1954	Light
Pos.gene1096.mRNA-1	535	541	Light
Pos.gene1096.mRNA-1	572	578	Light
Pos.gene1096.mRNA-1	587	593	Light
Pos.gene1096.mRNA-1	1925	1931	Light
Pos.gene1096.mRNA-1	1975	1981	Light
Pos.gene1096.mRNA-1	1581	1590	Light
Pos.gene1096.mRNA-1	360	366	Light
Pos.gene1096.mRNA-1	991	997	Light
Pos.gene1096.mRNA-1	1672	1678	Light
Pos.gene1096.mRNA-1	1825	1835	Light
Pos.gene1096.mRNA-1	741	748	Light
Pos.gene1096.mRNA-1	126	139	Light
Pos.gene18168.mRNA-1	688	694	Light
Pos.gene18168.mRNA-1	1013	1019	Light
Pos.gene18168.mRNA-1	160	167	Light
Pos.gene18168.mRNA-1	1885	1892	Light
Pos.gene18168.mRNA-1	220	226	Light
Pos.gene18168.mRNA-1	2106	2112	Light
Pos.gene18168.mRNA-1	2116	2122	Light
Pos.gene18168.mRNA-1	1921	1929	Light
Pos.gene18168.mRNA-1	1841	1848	Light
Pos.gene18168.mRNA-1	1594	1600	Light
Pos.gene34107.mRNA-1	2031	2040	Light
Pos.gene34107.mRNA-1	363	372	Light
Pos.gene34107.mRNA-1	541	547	Light
Pos.gene34107.mRNA-1	2033	2039	Light
Pos.gene34107.mRNA-1	672	678	Light
Pos.gene34107.mRNA-1	1490	1496	Light
Pos.gene34107.mRNA-1	735	742	Light
Pos.gene34107.mRNA-1	1093	1099	Light
Pos.gene34107.mRNA-1	1103	1109	Light
Pos.gene34107.mRNA-1	2150	2156	Light
Pos.gene34107.mRNA-1	2092	2099	Light
Pos.gene34107.mRNA-1	442	450	Light
Pos.gene34107.mRNA-1	2300	2308	Light
Pos.gene34107.mRNA-1	2256	2263	Light
Pos.gene34107.mRNA-1	1894	1907	Light
Pos.gene38444.mRNA-1	540	549	Light
Pos.gene38444.mRNA-1	1002	1008	Light
Pos.gene38444.mRNA-1	1548	1554	Light
Pos.gene38444.mRNA-1	2064	2070	Light
Pos.gene38444.mRNA-1	2005	2012	Light
Pos.gene38444.mRNA-1	707	713	Light
Pos.gene38444.mRNA-1	1999	2005	Light
Pos.gene38444.mRNA-1	2176	2186	Light
Pos.gene38444.mRNA-1	2412	2418	Light
Pos.gene38444.mRNA-1	1007	1014	Light
Pos.gene38444.mRNA-1	455	463	Light
Pos.gene38444.mRNA-1	2502	2510	Light
Pos.gene39601.mRNA-1	703	709	Light
Pos.gene39601.mRNA-1	1912	1918	Light
Pos.gene39601.mRNA-1	703	709	Light
Pos.gene39601.mRNA-1	720	726	Light
Pos.gene39601.mRNA-1	965	971	Light
Pos.gene39601.mRNA-1	997	1007	Light
Pos.gene39601.mRNA-1	59	65	Light
Pos.gene39601.mRNA-1	341	347	Light
Pos.gene39601.mRNA-1	754	760	Light
Pos.gene39601.mRNA-1	1374	1380	Light
Pos.gene39601.mRNA-1	1551	1557	Light
Pos.gene39601.mRNA-1	1571	1577	Light
Pos.gene39601.mRNA-1	1639	1645	Light
Pos.gene39601.mRNA-1	1889	1895	Light
Pos.gene39601.mRNA-1	2176	2182	Light
Pos.gene39601.mRNA-1	2380	2388	Light
Pos.gene39601.mRNA-1	1643	1651	Light
Pos.gene39601.mRNA-1	673	679	Light
Pos.gene44710.mRNA-1	802	808	Light
Pos.gene44710.mRNA-1	2294	2300	Light
Pos.gene44710.mRNA-1	2468	2474	Light
Pos.gene44710.mRNA-1	472	478	Light
Pos.gene44710.mRNA-1	580	586	Light
Pos.gene44710.mRNA-1	133	139	Light
Pos.gene44710.mRNA-1	2035	2041	Light
Pos.gene44710.mRNA-1	2085	2091	Light
Pos.gene44710.mRNA-1	2378	2384	Light
Pos.gene44710.mRNA-1	123	129	Light
Pos.gene44710.mRNA-1	608	614	Light
Pos.gene44710.mRNA-1	2402	2408	Light
Pos.gene44710.mRNA-1	434	444	Light
Pos.gene44710.mRNA-1	667	677	Light
Pos.gene44710.mRNA-1	1235	1243	Light
Pos.gene44710.mRNA-1	1432	1440	Light
Pos.gene4502.mRNA-1	648	654	Light
Pos.gene4502.mRNA-1	485	491	Light
Pos.gene4502.mRNA-1	491	497	Light
Pos.gene4502.mRNA-1	1064	1070	Light
Pos.gene4502.mRNA-1	1627	1633	Light
Pos.gene4502.mRNA-1	1415	1426	Light
Pos.gene4502.mRNA-1	748	755	Light
Pos.gene4502.mRNA-1	673	679	Light
Pos.gene4502.mRNA-1	588	597	Light
Pos.gene4502.mRNA-1	1091	1097	Light
Pos.gene4502.mRNA-1	2308	2315	Light
Pos.gene4502.mRNA-1	1513	1521	Light
Pos.gene45943.mRNA-1	23	29	Light
Pos.gene45943.mRNA-1	149	155	Light
Pos.gene45943.mRNA-1	455	461	Light
Pos.gene45943.mRNA-1	1586	1592	Light
Pos.gene45943.mRNA-1	1345	1351	Light
Pos.gene45943.mRNA-1	1375	1381	Light
Pos.gene45943.mRNA-1	1427	1433	Light
Pos.gene45943.mRNA-1	1861	1867	Light
Pos.gene45943.mRNA-1	2283	2289	Light
Pos.gene45943.mRNA-1	1144	1151	Light
Pos.gene45943.mRNA-1	1377	1384	Light
Pos.gene45943.mRNA-1	331	340	Light
Pos.gene45943.mRNA-1	1601	1608	Light
Pos.gene45943.mRNA-1	2362	2371	Light
Pos.gene45943.mRNA-1	514	522	Light
Pos.gene45943.mRNA-1	2497	2505	Light
Pos.gene50418.mRNA-1	785	791	Light
Pos.gene50418.mRNA-1	1085	1091	Light
Pos.gene50418.mRNA-1	1258	1264	Light
Pos.gene50418.mRNA-1	1431	1439	Light
Pos.gene50418.mRNA-1	1516	1522	Light
Pos.gene50418.mRNA-1	1614	1620	Light
Pos.gene50418.mRNA-1	2238	2244	Light
Pos.gene50418.mRNA-1	1431	1437	Light
Pos.gene50418.mRNA-1	2238	2244	Light
Pos.gene50418.mRNA-1	1521	1527	Light
Pos.gene50418.mRNA-1	836	842	Light
Pos.gene50418.mRNA-1	1362	1368	Light
Pos.gene50418.mRNA-1	1626	1632	Light
Pos.gene50418.mRNA-1	133	139	Light
Pos.gene50418.mRNA-1	1106	1112	Light
Pos.gene50418.mRNA-1	1822	1828	Light
Pos.gene50418.mRNA-1	2026	2032	Light
Pos.gene50418.mRNA-1	2059	2065	Light
Pos.gene50418.mRNA-1	2228	2234	Light
Pos.gene50418.mRNA-1	2278	2284	Light
Pos.gene50418.mRNA-1	2496	2502	Light
Pos.gene50418.mRNA-1	1846	1855	Light
Pos.gene50418.mRNA-1	516	524	Light
Pos.gene50418.mRNA-1	82	91	Light
Pos.gene50418.mRNA-1	1923	1930	Light
Pos.gene50418.mRNA-1	2285	2298	Light
Pos.gene58709.mRNA-1	458	464	Light
Pos.gene58709.mRNA-1	1792	1798	Light
Pos.gene58709.mRNA-1	1859	1866	Light
Pos.gene58709.mRNA-1	1860	1866	Light
Pos.gene58709.mRNA-1	2032	2038	Light
Pos.gene58709.mRNA-1	1441	1447	Light
Pos.gene58709.mRNA-1	743	751	Light
Pos.gene58709.mRNA-1	2206	2213	Light
Pos.gene58709.mRNA-1	2232	2238	Light
Pos.gene62206.mRNA-1	1397	1403	Light
Pos.gene62206.mRNA-1	1412	1418	Light
Pos.gene62206.mRNA-1	1740	1746	Light
Pos.gene62206.mRNA-1	1845	1851	Light
Pos.gene62206.mRNA-1	1856	1862	Light
Pos.gene62206.mRNA-1	1397	1403	Light
Pos.gene62206.mRNA-1	1412	1418	Light
Pos.gene62206.mRNA-1	1740	1746	Light
Pos.gene62206.mRNA-1	1856	1862	Light
Pos.gene62206.mRNA-1	1671	1677	Light
Pos.gene62206.mRNA-1	1406	1412	Light
Pos.gene62206.mRNA-1	78	84	Light
Pos.gene62206.mRNA-1	713	719	Light
Pos.gene62206.mRNA-1	2068	2074	Light
Pos.gene62206.mRNA-1	2277	2283	Light
Pos.gene64207.mRNA-1	845	852	Light
Pos.gene64207.mRNA-1	1436	1442	Light
Pos.gene64207.mRNA-1	2075	2081	Light
Pos.gene64207.mRNA-1	2458	2464	Light
Pos.gene64207.mRNA-1	1954	1960	Light
Pos.gene64207.mRNA-1	374	381	Light
Pos.gene64207.mRNA-1	1438	1445	Light
Pos.gene64207.mRNA-1	925	931	Light
Pos.gene64207.mRNA-1	2432	2438	Light
Pos.gene64207.mRNA-1	207	216	Light
Pos.gene64207.mRNA-1	1618	1625	Light
Pos.gene66267.mRNA-1	1222	1228	Light
Pos.gene66267.mRNA-1	1913	1919	Light
Pos.gene66267.mRNA-1	2064	2070	Light
Pos.gene66267.mRNA-1	1092	1102	Light
Pos.gene66267.mRNA-1	1488	1496	Light
Pos.gene66267.mRNA-1	616	624	Light
Pos.gene66267.mRNA-1	760	770	Light
Pos.gene66267.mRNA-1	2258	2265	Light
Pos.gene66267.mRNA-1	731	738	Light
Pos.gene66267.mRNA-1	828	834	Light
Pos.gene66267.mRNA-1	1263	1269	Light
Pos.gene66267.mRNA-1	1486	1492	Light
Pos.gene66267.mRNA-1	2177	2183	Light
Pos.gene66267.mRNA-1	1772	1780	Light
Pos.gene68372.mRNA-1	898	904	Light
Pos.gene68372.mRNA-1	2037	2043	Light
Pos.gene68372.mRNA-1	1334	1343	Light
Pos.gene68372.mRNA-1	897	906	Light
Pos.gene68372.mRNA-1	304	311	Light
Pos.gene68372.mRNA-1	85	92	Light
Pos.gene68372.mRNA-1	986	992	Light
Pos.gene68372.mRNA-1	1459	1465	Light
Pos.gene68372.mRNA-1	1462	1470	Light
Pos.gene68372.mRNA-1	2498	2506	Light
Pos.gene71179.mRNA-1	1631	1640	Light
Pos.gene71179.mRNA-1	1704	1710	Light
Pos.gene71179.mRNA-1	1490	1500	Light
Pos.gene71179.mRNA-1	2082	2088	Light
Pos.gene71179.mRNA-1	112	118	Light
Pos.gene71179.mRNA-1	658	664	Light
Pos.gene71179.mRNA-1	1555	1563	Light
Pos.gene71179.mRNA-1	233	240	Light
Pos.gene71179.mRNA-1	1396	1403	Light
Pos.gene71179.mRNA-1	1443	1450	Light
Pos.gene71179.mRNA-1	1541	1548	Light
Pos.gene71179.mRNA-1	1786	1793	Light
Pos.gene71179.mRNA-1	2307	2317	Light
Pos.gene71179.mRNA-1	89	97	Light
Pos.gene71179.mRNA-1	1105	1111	Light
Pos.gene71179.mRNA-1	1525	1531	Light
Pos.gene71179.mRNA-1	337	344	Light
Pos.gene71179.mRNA-1	1667	1674	Light
Pos.gene71179.mRNA-1	126	134	Light
Pos.gene71179.mRNA-1	714	722	Light
Pos.gene71503.mRNA-1	63	72	Light
Pos.gene71503.mRNA-1	1341	1347	Light
Pos.gene71503.mRNA-1	900	910	Light
Pos.gene71503.mRNA-1	1421	1428	Light
Pos.gene71503.mRNA-1	1422	1428	Light
Pos.gene71503.mRNA-1	1931	1940	Light
Pos.gene71503.mRNA-1	1433	1440	Light
Pos.gene71503.mRNA-1	157	163	Light
Pos.gene71503.mRNA-1	181	187	Light
Pos.gene71503.mRNA-1	311	317	Light
Pos.gene71503.mRNA-1	946	952	Light
Pos.gene71503.mRNA-1	1102	1108	Light
Pos.gene71503.mRNA-1	1134	1140	Light
Pos.gene71503.mRNA-1	1388	1394	Light
Pos.gene71503.mRNA-1	2234	2240	Light
Pos.gene78717.mRNA-1	604	610	Light
Pos.gene78717.mRNA-1	2381	2391	Light
Pos.gene78717.mRNA-1	292	299	Light
Pos.gene78717.mRNA-1	293	299	Light
Pos.gene78717.mRNA-1	295	302	Light
Pos.gene78717.mRNA-1	1467	1474	Light
Pos.gene78717.mRNA-1	440	446	Light
Pos.gene78717.mRNA-1	623	629	Light
Pos.gene78717.mRNA-1	1451	1457	Light
Pos.gene78717.mRNA-1	1553	1559	Light
Pos.gene78717.mRNA-1	347	355	Light
Pos.gene78717.mRNA-1	578	584	Light
Pos.gene78717.mRNA-1	893	899	Light
Pos.gene78717.mRNA-1	2268	2274	Light
Pos.gene78717.mRNA-1	2375	2381	Light
Pos.gene78717.mRNA-1	128	136	Light
Pos.gene10758.mRNA-1	1057	1062	MeJA
Pos.gene10758.mRNA-1	1756	1761	MeJA
Pos.gene10758.mRNA-1	1785	1790	MeJA
Pos.gene10758.mRNA-1	2082	2087	MeJA
Pos.gene10758.mRNA-1	1057	1062	MeJA
Pos.gene10758.mRNA-1	1756	1761	MeJA
Pos.gene10758.mRNA-1	1785	1790	MeJA
Pos.gene10758.mRNA-1	2082	2087	MeJA
Pos.gene1096.mRNA-1	2090	2095	MeJA
Pos.gene1096.mRNA-1	2090	2095	MeJA
Pos.gene34107.mRNA-1	173	178	MeJA
Pos.gene34107.mRNA-1	892	897	MeJA
Pos.gene34107.mRNA-1	1448	1453	MeJA
Pos.gene34107.mRNA-1	1513	1518	MeJA
Pos.gene34107.mRNA-1	2371	2376	MeJA
Pos.gene34107.mRNA-1	173	178	MeJA
Pos.gene34107.mRNA-1	892	897	MeJA
Pos.gene34107.mRNA-1	1448	1453	MeJA
Pos.gene34107.mRNA-1	1513	1518	MeJA
Pos.gene34107.mRNA-1	2371	2376	MeJA
Pos.gene38444.mRNA-1	149	154	MeJA
Pos.gene38444.mRNA-1	548	553	MeJA
Pos.gene38444.mRNA-1	594	599	MeJA
Pos.gene38444.mRNA-1	2390	2395	MeJA
Pos.gene38444.mRNA-1	149	154	MeJA
Pos.gene38444.mRNA-1	548	553	MeJA
Pos.gene38444.mRNA-1	594	599	MeJA
Pos.gene38444.mRNA-1	2390	2395	MeJA
Pos.gene44710.mRNA-1	2063	2068	MeJA
Pos.gene44710.mRNA-1	2063	2068	MeJA
Pos.gene4502.mRNA-1	950	955	MeJA
Pos.gene4502.mRNA-1	2346	2351	MeJA
Pos.gene4502.mRNA-1	950	955	MeJA
Pos.gene4502.mRNA-1	2346	2351	MeJA
Pos.gene45943.mRNA-1	555	560	MeJA
Pos.gene45943.mRNA-1	635	640	MeJA
Pos.gene45943.mRNA-1	1805	1810	MeJA
Pos.gene45943.mRNA-1	555	560	MeJA
Pos.gene45943.mRNA-1	635	640	MeJA
Pos.gene45943.mRNA-1	1805	1810	MeJA
Pos.gene50418.mRNA-1	330	335	MeJA
Pos.gene50418.mRNA-1	330	335	MeJA
Pos.gene58709.mRNA-1	430	435	MeJA
Pos.gene58709.mRNA-1	770	775	MeJA
Pos.gene58709.mRNA-1	773	778	MeJA
Pos.gene58709.mRNA-1	1657	1662	MeJA
Pos.gene58709.mRNA-1	2330	2335	MeJA
Pos.gene58709.mRNA-1	2343	2348	MeJA
Pos.gene58709.mRNA-1	430	435	MeJA
Pos.gene58709.mRNA-1	770	775	MeJA
Pos.gene58709.mRNA-1	773	778	MeJA
Pos.gene58709.mRNA-1	1657	1662	MeJA
Pos.gene58709.mRNA-1	2330	2335	MeJA
Pos.gene58709.mRNA-1	2343	2348	MeJA
Pos.gene62206.mRNA-1	1425	1430	MeJA
Pos.gene62206.mRNA-1	1544	1549	MeJA
Pos.gene62206.mRNA-1	1644	1649	MeJA
Pos.gene62206.mRNA-1	1425	1430	MeJA
Pos.gene62206.mRNA-1	1544	1549	MeJA
Pos.gene62206.mRNA-1	1644	1649	MeJA
Pos.gene64207.mRNA-1	852	857	MeJA
Pos.gene64207.mRNA-1	855	860	MeJA
Pos.gene64207.mRNA-1	1631	1636	MeJA
Pos.gene64207.mRNA-1	852	857	MeJA
Pos.gene64207.mRNA-1	855	860	MeJA
Pos.gene64207.mRNA-1	1631	1636	MeJA
Pos.gene66267.mRNA-1	697	702	MeJA
Pos.gene66267.mRNA-1	1221	1226	MeJA
Pos.gene66267.mRNA-1	697	702	MeJA
Pos.gene66267.mRNA-1	1221	1226	MeJA
Pos.gene68372.mRNA-1	2480	2485	MeJA
Pos.gene68372.mRNA-1	2480	2485	MeJA
Pos.gene71179.mRNA-1	1706	1711	MeJA
Pos.gene71179.mRNA-1	2116	2121	MeJA
Pos.gene71179.mRNA-1	1706	1711	MeJA
Pos.gene71179.mRNA-1	2116	2121	MeJA
Pos.gene71503.mRNA-1	480	485	MeJA
Pos.gene71503.mRNA-1	528	533	MeJA
Pos.gene71503.mRNA-1	1343	1348	MeJA
Pos.gene71503.mRNA-1	1804	1809	MeJA
Pos.gene71503.mRNA-1	480	485	MeJA
Pos.gene71503.mRNA-1	528	533	MeJA
Pos.gene71503.mRNA-1	1343	1348	MeJA
Pos.gene71503.mRNA-1	1804	1809	MeJA
Pos.gene1017.mRNA-1	1720	1729	Salicylic acid
Pos.gene10758.mRNA-1	650	659	Salicylic acid
Pos.gene1096.mRNA-1	1217	1226	Salicylic acid
Pos.gene18168.mRNA-1	1614	1623	Salicylic acid
Pos.gene34107.mRNA-1	1533	1542	Salicylic acid
Pos.gene34107.mRNA-1	2501	2510	Salicylic acid
Pos.gene38444.mRNA-1	1200	1209	Salicylic acid
Pos.gene4502.mRNA-1	855	864	Salicylic acid
Pos.gene4502.mRNA-1	974	983	Salicylic acid
Pos.gene45943.mRNA-1	75	84	Salicylic acid
Pos.gene45943.mRNA-1	1094	1103	Salicylic acid
Pos.gene45943.mRNA-1	1471	1480	Salicylic acid
Pos.gene50418.mRNA-1	1489	1498	Salicylic acid
Pos.gene58709.mRNA-1	1725	1734	Salicylic acid
Pos.gene78717.mRNA-1	2011	2020	Salicylic acid

## Sheet: Sheet4
Pos.gene45943.mRNA-1	2500
Pos.gene4502.mRNA-1	2500
Pos.gene62206.mRNA-1	2500
Pos.gene66267.mRNA-1	2500
Pos.gene18168.mRNA-1	2500
Pos.gene39601.mRNA-1	2500
Pos.gene78717.mRNA-1	2500
Pos.gene64207.mRNA-1	2500
Pos.gene68372.mRNA-1	2500
Pos.gene71503.mRNA-1	2500
Pos.gene1096.mRNA-1	2500
Pos.gene34107.mRNA-1	2500
Pos.gene58709.mRNA-1	2500
Pos.gene71179.mRNA-1	2500
Pos.gene10758.mRNA-1	2500
Pos.gene1017.mRNA-1	2500
Pos.gene38444.mRNA-1	2500
Pos.gene50418.mRNA-1	2500
Pos.gene44710.mRNA-1	2500
