# Supplementary material for: Genome-wide identification, characterization, and expression analysis of the SOS1 gene family in the medicinal plant Paeonia ostii under salt stress
Source: Front Plant Sci. 2025 Jul 30;16:1614011. doi: 10.3389/fpls.2025.1614011 (PMC12344307; doi:10.3389/fpls.2025.1614011)
Supplement: Supplementary file 6 [file Table6.xlsx]

## Sheet: Sheet1
Table S6. Protein pairwise similarity matrix
	Pos.gene45943.mRNA-1	Pos.gene4502.mRNA-1	Pos.gene62206.mRNA-1	Pos.gene66267.mRNA-1	Pos.gene18168.mRNA-1	Pos.gene39601.mRNA-1	Pos.gene78717.mRNA-1	Pos.gene64207.mRNA-1	Pos.gene68372.mRNA-1	Pos.gene71503.mRNA-1	Pos.gene1096.mRNA-1	Pos.gene34107.mRNA-1	Pos.gene58709.mRNA-1	Pos.gene71179.mRNA-1	Pos.gene10758.mRNA-1	Pos.gene1017.mRNA-1	Pos.gene38444.mRNA-1	Pos.gene50418.mRNA-1	Pos.gene44710.mRNA-1
Pos.gene45943.mRNA-1	100	58.7	57.76	63.71	50.73	52.33	48.05	21	23.57	55.38	14.65	49.56	57.13	58.37	22.18	20.65	51.1	53.47	50.4
Pos.gene4502.mRNA-1	58.7	100	59.51	57.36	53.07	57.8	48.51	23.1	29.3	57.51	23.7	52.1	57.78	59.82	20.87	21.98	52.01	54.49	53.1
Pos.gene62206.mRNA-1	57.76	59.51	100	55.91	51.71	55.2	49.94	19.54	27.26	59.58	19.98	52.78	60.21	56.84	21.32	19.66	48.8	53.04	48.79
Pos.gene66267.mRNA-1	63.71	57.36	55.91	100	48.59	56.44	46.24	20.55	27.06	55.36	18.32	50.43	55.69	56.87	20.64	22.2	49.34	51.88	45.93
Pos.gene18168.mRNA-1	50.73	53.07	51.71	48.59	100	48.88	50.47	23.59	27.09	51.34	20.99	44.85	52.13	63.66	18.12	21.41	54.45	73.09	61.5
Pos.gene39601.mRNA-1	52.33	57.8	55.2	56.44	48.88	100	45.88	22.4	28.77	54.8	23.78	49.1	54.76	55.47	22.3	20.52	49.14	52.84	47.48
Pos.gene78717.mRNA-1	48.05	48.51	49.94	46.24	50.47	45.88	100	21.71	27.49	48.73	17.37	43.27	48.52	62.43	21.71	18.74	64	52.65	51.12
Pos.gene64207.mRNA-1	21	23.1	19.54	20.55	23.42	22.4	21.71	100	32.5	22.9	11.76	18.94	21.05	19.43	15.47	73.71	19.54	24.74	22.84
Pos.gene68372.mRNA-1	23.57	29.3	27.26	27.06	27.09	28.77	27.49	32.5	100	29.2	14.2	28.27	28.86	29.65	25.82	28.79	24.24	30.87	28.79
Pos.gene71503.mRNA-1	55.38	57.51	59.58	55.36	50.44	54.8	48.73	22.9	29.2	100	21.45	62.71	58.24	56.7	19.34	21.36	50.96	51.25	48.63
Pos.gene1096.mRNA-1	14.65	23.7	19.98	18.32	20.99	23.78	17.37	11.76	14.2	21.45	100	13.46	2.57	25.43	32.58	12.3	20.73	20.82	23.52
Pos.gene34107.mRNA-1	49.56	52.1	52.78	50.43	44.85	49.1	43.27	18.94	28.27	62.71	13.46	100	51.37	51.6	12.5	19.63	46.26	47.92	43.89
Pos.gene58709.mRNA-1	57.13	57.78	60.21	55.69	52.13	54.76	48.52	21.05	28.86	58.24	2.57	51.37	100	56.79	17.49	19.02	50.78	51.73	48.78
Pos.gene71179.mRNA-1	58.37	59.82	56.84	56.87	63.66	55.47	62.43	19.43	29.65	56.7	25.25	51.6	56.79	100	19.33	20.8	67.21	66.74	61.5
Pos.gene10758.mRNA-1	22.18	20.87	21.32	20.64	18.12	22.3	21.71	15.47	25.82	19.34	32.58	12.5	17.49	19.33	100	19.01	23.02	16.9	20.06
Pos.gene1017.mRNA-1	20.65	21.98	19.66	22.2	21.41	20.52	18.74	73.71	28.79	21.36	12.3	19.63	19.02	20.8	19.01	100	18.93	22.64	21.34
Pos.gene38444.mRNA-1	51.1	52.01	48.8	49.34	54.45	49.14	64	19.54	24.24	50.96	20.73	46.26	50.78	67.21	23.02	18.93	100	54.98	52.17
Pos.gene50418.mRNA-1	53.47	54.49	53.04	51.88	73.09	52.84	52.65	24.74	30.87	51.25	20.82	47.92	51.73	66.74	16.9	22.64	54.98	100	65.42
Pos.gene44710.mRNA-1	50.4	53.1	48.79	45.93	61.5	47.48	51.12	22.84	28.79	48.63	23.52	43.89	48.78	61.5	20.06	21.34	52.17	65.42	100
